# Supplementary material for: Constructing of predictive model for the surgical effect of patients with cleft lip and palate
Source: PLoS One. 2023 Jun 30;18(6):e0286976. doi: 10.1371/journal.pone.0286976 (PMC10313050; doi:10.1371/journal.pone.0286976)
Supplement: S1 Data — (XLSX) [file pone.0286976.s001.xlsx]

## Sheet: main
	性别	民族	籍贯	与患者关系	父姓名	母姓名	父怀孕年龄	母怀孕年龄	父文化程度	母文化程度	家庭住址	marriage	information provider	career	reliability level	diagnosis	Surgical duration	Number of surgeries	Type of cleft lip and palate	operation	drink	History of cleft lip	health status	Blood transfusion history	History of infectious diseases	Vaccination history	Allergy history	history of trauma	History of cleft lip and palate and alveolar ridge surgery	effect	breast feeding	Pregnancy nutrition	Labor intensity during pregnancy	Pregnancy trauma	Pregnancy disorders	vomiting during pregnancy
1	女	汉	贵州省安顺市	患者本人	陈福宝	何洪敏	32	22	-	-	贵州省安顺市关岭布依族苗族自治县花江镇半坡村龙滩组4号	0	1	3	1	99	55	1	b	1	0	0	2	0	0	1	0	0	0	2	0	1	3	0	0	2
2	男	汉	贵州省六盘水市	患者本人	陈启贵	陶大芬	26	22	-	-	贵州省六盘水市六枝特区木岗场村小冲三组	0	2	1	1	99	95	3	c	2	0	0	2	0	0	1	0	0	1	2	1	1	3	0	1	2
3	男	汉	贵州省织金县	患者本人	崔照兵	张琴	26	28	-	-	贵州省沿河土家族自治县和平街道山坪村张家坪组	0	4	1	1	99	118	2	a	2	0	0	2	0	0	1	0	0	1	2	1	1	2	0	0	2
4	男	汉	贵州省沿河土家族自治县	患者本人	崔照兵	张琴	26	28	-	-	贵州省沿河土家族自治县和平街道三坪村张家坪组	0	4	1	1	99	118	2	a	2	0	0	2	0	0	1	0	0	1	2	1	1	2	0	0	2
5	女	汉	贵州省清镇市	患者本人	杜锦祥	陈丽	49	36	-	-	贵州省清镇市流长乡田湾村长冲组	0	1	1	1	99	75	2	c	1	0	0	2	0	0	1	0	0	1	2	0	1	3	0	0	1
6	女	汉	贵州省平坝县	患者本人	杜向贵	何丹	36	34	-	-	贵州省平坝县夏云镇毛栗园村1组	0	1	2	1	5	57	2	a	3	0	0	2	0	0	1	0	0	1	2	0	1	2	0	0	1
7	男	汉	贵州省福泉市	患者本人	何正佩	李海琴	21	21	-	-	贵州省福泉市道坪镇村干坝组	0	1	3	1	5	43	3	c	3	0	0	2	0	0	1	0	0	1	2	0	1	1	0	0	3
8	男	汉	贵州省织金县	患者本人	郭富	黄兰	40	23	-	-	贵州省织金县猪场镇骂陇村上坝组	0	3	3	1	5	80	2	c	1	0	0	2	0	0	1	0	0	1	1	0	1	1	0	0	1
9	女	汉	贵州省清镇市	患者本人	何正2	涂菊来	32	28	-	-	贵州省清真寺卫城镇顺河村高寨组	0	1	3	1	5	51	2	a	3	0	0	2	0	0	1	0	0	1	2	1	1	1	0	0	1
10	女	汉	贵州省纳雍乡	患者本人	何吉贵	王祖艳	26	24	-	-	贵州省纳贵州省纳雍县张家湾镇花渔洞村火麻地组	0	2	3	1	5	75	3	a	3	0	0	2	0	0	1	0	0	1	2	1	1	3	0	0	3
11	女	布依族	贵州省黔南布衣族苗族自治州罗甸县	患者本人	黄小财	王小纳	37	34	-	-	贵州省黔南布衣族苗族自治州罗甸县木引镇木引村一组5号附2号	0	4	2	1	5	85	1	a	3	0	0	2	0	0	1	0	0	0	1	1	1	3	0	0	1
12	女	汉	贵州省开阳县	患者本人	付昌明	焦连敏	51	45	-	-	贵州省开阳县花梨乡高坪高炉厂组	0	1	2	1	5	63	1	c	3	0	0	2	0	0	0	0	0	0	1	1	1	1	0	0	2
13	男	汉	贵州省织金县	患者本人	李玉林	宋俊敏	32	32	-	-	贵州省织金县纳雍乡三岔村杨柳井组	0	3	3	1	5	71	2	c	1	0	0	2	0	0	1	0	0	1	2	1	1	1	0	0	2
14	男	汉	贵州省黔西县	患者本人	李红	陈丽英	27	25	-	-	贵州省黔西县2建乡普盖村	0	1	2	1	5	50	1	a	2	0	0	2	0	0	1	0	0	0	1	0	1	3	0	0	1
15	男	汉	贵州省兴义市	患者本人	李应友	宋文春	36	27	-	-	贵州省兴义市黄草街道办北门社区一组	0	2	1	1	5	130	2	c	1	0	0	2	0	0	1	0	0	1	1	0	1	2	0	0	1
16	男	汉	贵州省贵阳市	患者本人	吴万全	杨方先	42	40	-	-	贵州省贵阳市花溪区槐舟村二组50号	0	2	3	1	5	54	3	c	2	0	0	2	0	0	1	0	0	1	2	0	1	3	0	0	1
17	男	汉	贵州省贵阳市	患者本人	刘军	罗友梅	43	40	-	-	贵州省贵阳市南明区富源北路10号	0	1	3	1	5	59	1	b	1	0	0	2	0	0	1	0	0	0	1	0	1	3	0	0	3
18	男	汉	贵州省贵定县	患者本人	金培君	金兰	18	18	-	-	贵州省贵定县云雾镇摆成村5组	0	1	3	1	5	50	1	a	2	0	0	2	0	0	1	0	0	0	1	1	2	1	0	0	2
19	女	汉	贵州省大方县	患者本人	康2文	肖云梅	33	29	-	-	贵州省大方县水塘村老屋基组	0	2	3	1	5	67	1	c	2	0	0	2	0	0	1	0	0	0	1	0	1	1	0	0	2
20	女	苗族	贵州省贵阳市	患者本人	刘1华	王玖菊	32	29	-	-	贵州省贵阳市乌当区阿栗村高新办事处	0	1	3	1	5	94	1	c	4	0	0	2	0	0	0	0	0	0	1	0	1	1	0	1	3
21	女	汉	贵州省清镇市	本人	龙元林	钟琴	30	21	-	-	贵州省清镇市卫城镇顺河村上坝组	0	3	1	1	5	75	2	a	2	-	0	2	0	0	1	1	0	1	2	0	1	2	0	1	2
22	男	汉	贵州省六枝特区	本人	卢江华	李玉先	29	21	-	-	贵州省六枝特区关寨镇左坝村陈上组	0	1	3	1	5	45	1	a	3	-	0	2	0	0	1	0	0	0	2	1	1	1	0	0	2
23	男	汉	贵州省惠水县	本人	罗文泽	罗廷英	23	22	-	-	贵州省惠水县甲烈乡兴章村十组	0	1	1	1	5	70	1	a	2	0	0	2	0	1	1	0	0	0	2	1	2	3	0	0	2
24	男	汉	贵州省务川县	本人	罗孝强	王敏	27	21	-	-	贵州省务川仡佬族苗族自治县泥高县泥高村大湾组	0	2	1	1	5	30	3	c	2	0	0	2	0	0	1	0	0	1	2	1	1	3	0	0	3
25	男	汉	贵州省清镇市	本人	马继发	彭长琼	38	42	-	-	贵州省清镇市青龙办事处扁坡村新二组二号	0	1	1	1	5	15	2	a	2	0	0	2	0	0	1	0	0	1	2	1	1	1	0	0	1
26	女	汉	贵州省毕节市	患者本人		王琴	32	27	-	-	贵州省黔西县洪水乡源水村新河一组	0	2	3	1	5	55	1	c	3	0	1	2	0	0	1	0	0	0	1	1	1	3	0	1	3
27	男	汉	贵州省息烽县	患者本人	潘林	关娟	33	33	-	-	贵州省息烽县小寨坝镇小寨坝村	0	1	3	1	5	75	1	c	2	0	0	2	0	0	1	0	0	0	1	1	1	2	0	1	2
28	男	汉	贵州省毕节市	患者本人	万本贵	徐会	29	29	-	-	贵州省织金县官寨乡大寨村大寨组	0	2	3	1	5	95	1	c	4	0	0	2	0	0	1	0	0	0	1	0	1	1	0	1	2
29	男	汉	贵州省普定县	患者本人	万文斌	彭蝶	26	23	-	-	贵州省贵阳市南明区二戈寨	0	1	3	1	5	55	1	a	3	0	1	2	0	0	1	0	0	0	1	0	1	1	0	0	1
30	女	汉	贵州省毕节市	患者本人		周珍菊	23	20	-	-	贵州省毕节市杨家湾镇大山村八组361号	0	3	1	1	99	60	1	b	1	0	0	2	0	0	1	0	0	0	1	0	1	3	0	0	3
31	女	汉	关岭布依苗族自治县	患者本人	王顺伦	张信兰	33	31	-	-	贵州省关岭布依族苗族自治县普利乡大坡村三组44-1	0	1	1	1	99	65	1	b	1	0	0	2	0	0	1	0	0	0	1	0	1	1	0	0	2
32	女	汉	贵州省惠水县	患者本人	王伦飞	陈娇	31	23	-	-	贵州省惠水县濛江街道办事处绿化村六组4号	0	2	3	1	99	59	2	c	1	0	1	2	0	0	1	0	0	1	2	0	1	1	0	0	1
33	女	汉	贵州省开阳县	患者本人	韦仕华	-	40		-	-	贵州省开阳县城关镇顶方村蒋家寨组	0	2	3	1	99	50	2	c	1	0	0	2	0	0	1	0	0	1	2	0	1	3	0	0	1
34	男	汉	贵州省清镇市	患者本人	吴松跃	刘郁	23	22	-	-	贵州省清镇市流长苗族乡茶山村	0	3	3	1	6	59	2	a	2	0	0	2	0	0	1	0	0	1	2	1	1	1	0	0	2
35	男	汉	贵州省毕节市	本人	吴灿	樊丽	27	27	-	-	贵州省毕节市小坝镇洞上村龙门组26号	0	3	3	1	6	60	1	c	3	-	0	2	0	0	1	0	0	0	1	0	1	3	0	0	2
36	男	汉	贵州省开阳县	本人					-	-	贵州省开阳县南龙乡2桥村大土组	0	1	1	1	6	60	1	c	3	0	0	2	0	0	1	0	0	0	1	0	2	3	0	0	2
37	男	汉	贵州省清镇市	本人	杨龙进	杨艳	28	27	-	-	贵州省清镇市流长苗族乡腰岩村落贵田组	0	1	2	1	6	35	3	c	2	0	0	2	0	0	1	0	0	1	2	1	2	1	0	0	3
38	女	汉	贵州省清镇市	患者本人	杨明星	徐敬敬	38	32	-	-	贵州省清镇市麦格苗族布依族乡观游村许保组	0	1	3	1	6	50	1	a	2	0	0	2	0	0	1	0	0	0	1	1	1	3	0	0	3
39	男	汉	贵州省黔西县	本人	杨涛	张梅	23	21	-	-	贵州省毕节市黔西县永燊乡莲花村宁家水井组	0	1	3	1	6	70	1	c	3	0	0	2	0	0	1	0	0	0	1	1	1	1	0	0	3
40	女	汉	贵州省开阳县	本人	杨松	熊朝萍	30	24	-	-	贵州省开阳县冯三镇毛坪村马场坝组	0	2	3	1	6	22	1	a	3	0	0	2	0	0	1	0	0	0	1	1	1	1	0	0	1
41	男	汉	贵州省开阳县	本人	尹诗奇	谢国芳	57	36	-	-	贵州省开阳县毛云乡簸箕村双永组	0	1	2	1	6	80	1	a	3	0	0	2	0	0	1	0	0	0	1	1	1	3	0	0	1
42	女	汉	贵州省清镇市	本人	钟安元	刘菊	24	24	-	-	贵州省清镇市卫城镇化腊村红旗组	0	1	2	1	6	48	3	a	2	0	0	2	0	0	1	0	0	1	2	1	1	1	0	0	1
43	男	汉	贵州省安顺西秀区	患者本人	周荣平	薛琴妹	29	29	-	-	贵州省安顺西秀区东关办事处董家庄	0	1	2	1	6	35	3	c	2	0	0	2	0	0	1	0	1	1	1	0	1	1	0	0	1
44	女	汉	贵州省清镇市	患者本人	朱启松	王显菊	32	34	-	-	贵州省清镇市站街镇九眼村小高坡组	0	1	1	1	6	70	1	b	1	0	0	2	0	0	1	0	0	0	1	0	1	3	0	0	3
45	男	汉	贵州省平坝县	患者本人	曹炳志	古锦娟	36	30	-	-	贵州省平坝县马场镇三台村十组	0	3	1	1	6	28	1	a	2	0	0	2	0	0	1	0	0	0	1	1	1	3	0	1	1
46	男	布依族	贵州省平坝县	患者本人	曹炳波	李春菊	32	26	-	-	贵州省平坝县马场镇三台村0组	0	1	1	1	6	116	3	c	2	0	0	2	0	0	1	0	0	1	2	0	1	3	0	0	1
47	男	汉	贵州省威宁彝族回族自治县	患者本人	李广才	管相相	31	28	-	-	贵州省威宁彝族回族自治县炉山镇光明村海坪组	0	4	1	1	6	90	2	c	1	0	0	2	0	0	1	0	0	1	1	1	1	2	0	1	1
48	女	苗族	贵州省望谟县	患者本人	李胜财	-	28		-	-	贵州省望谟县乐旺镇新寨村农校组	1	4	3	1	6	75	1	a	3	0	0	2	0	0	1	0	0	0	1	1	1	3	0	0	3
49	女	汉	贵州省平坝县	患者本人	梁玉珠	张婷婷	26	24	-	-	贵州省平坝县高峰镇大乐村大乐歌12号	0	1	1	1	6	86	2	c	1	0	0	2	0	0	1	0	0	1	2	1	1	1	0	0	1
50	男	汉	贵州省平坝县	患者本人	龙明星	余倩	29	23	-	-	贵州省平坝县马场镇四村村小长坡组	0	2	3	1	6	51	2	c	1	0	0	2	0	0	1	0	0	1	2	1	1	2	0	0	2
51	男	汉	贵州省黔西县	患者本人	潘华涛	张廷兰	36	23	-	-	贵州省黔西县2坪镇广兴村广山组	0	2	1	1	6	60	4	c	3	0	0	2	0	0	1	0	0	1	1	0	1	1	0	0	3
52	男	汉	贵州省赫章县	患者本人	王福聚	陈德香	26	26	-	-	贵州省赫章县兴发乡模嘎村朝阳组	0	4	2	1	6	120	3	c	1	0	0	2	0	0	1	0	0	1	1	1	1	2	0	0	2
53	男	汉	贵州省平坝县	患者本人	罗国云	王腾燕	38	34	-	-	贵州省平坝县马场镇枫林村三组	0	2	3	1	6	92	2	c	1	0	0	2	0	0	1	0	0	1	1	1	1	1	0	0	1
54	男	汉	贵州省贵阳市	患者本人	朱文发	王娅	35	26	-	-	贵州省贵阳市花溪区湖潮乡芦关村六组15号	0	3	1	1	6	91	1	d	2	0	0	1	0	0	1	0	0	0	1	0	1	3	0	0	1
55	女	布依族	贵州省纳雍县	患者本人	-	杨惠		27	-	-	贵州省纳雍县董地乡黎明村白秧林村	0	4	3	1	6	92	2	a	2	0	0	2	0	0	1	0	0	1	2	1	3	1	0	0	1
56	男	汉	贵州省织金县	患者本人	何明明	高沙	24	19	-	-	贵州省安顺市西秀区沙子坝长寿大药房旁	0	1	1	1	6	39	2	a	2	0	1	2	0	0	1	0	0	1	2	0	1	1	0	0	2
57	女	汉	贵州省长顺县	患者本人	雷尊荣	谢春琼	44	34	-	-	贵州省长顺县白云山镇凉水村白泥一组16号	0	1	1	1	6	40	1	a	2	0	0	2	0	0	1	0	0	0	1	0	1	1	0	1	1
58	男	汉	贵州省余庆县	患者本人	李治金	蔡德兰	43	42	-	-	贵州省余庆县花山苗族乡万里村小平坝组38号	0	1	2	1	6		1	c	5	0	0	2	0	0	1	0	0	0	1	1	1	1	0	0	1
59	男	汉	贵州省开阳县	患者本人	李进龙	肖明会	31	27	-	-	贵州省开阳县龙岗镇坝子村河口组	0	1	3	1	6	65	2	c	1	0	0	2	0	0	1	0	0	1	1	0	1	1	0	0	3
60	女	汉	贵州省松桃苗族自治县	患者本人	龙雨		25	19	-	-	贵州省松桃苗族自治县长坪乡构皮村三组	0	1	2	1	6	60	2	c	1	0	0	2	0	0	1	0	0	1	1	0	1	1	0	0	3
61	女	苗族	贵州省松桃苗族自治县	患者本人	龙三高	麻凤芝	33	32	-	-	贵州省松桃苗族自治县盘石镇桃古坪盘古打组	0	2	2	1	6	0	1	c	1	0	0	2	0	0	1	0	0	1	1	0	1	1	0	0	2
62	男	汉	贵州省罗甸县	患者本人	罗小发	唐琴	28	28	-	-	贵州省罗甸县边阳镇由海瓮选一组	0	1	2	1	6	55	1	a	3	0	0	2	0	0	1	0	0	0	1	0	1	1	0	0	1
63	男	布依族	贵州省贵阳市	患者本人		班登英		33	-	-	贵州省安顺市平坝县十字乡新村	0	4	2	1	6	171	2	c	2	0	0	2	0	0	1	0	0	1	1	0	1	3	0	0	1
64	男	汉	贵州省大方县	患者本人	万军	司甜甜	23	21	-	-	贵州省大方县普底乡箐门村石板组	0	3	3	1	6	37	1	a	2	0	0	2	0	0	1	0	0	0	1	1	1	2	0	0	2
65	男	苗族	贵州省息烽县	患者本人	王群兵	杨双英	36	27	-	-	贵州省息烽县石硐镇水头村下坝组	0	1	1	1	6	50	1	b	1	0	0	2	0	0	1	0	0	0	1	0	1	1	0	0	1
66	男	汉	贵州省六枝特区	患者本人	向刚	陈小敏	24	23	-	-	贵州省六枝特区新华乡王家冲村黑洞组	0	1	2	1	6	55	2	c	1	0	0	2	0	0	1	0	0	1	1	0	1	1	0	0	2
67	男	苗族	贵州省普安县	患者本人	杨晓向	杨晓辉	23	22	-	-	贵州省普安县罐子窑镇辣子树村丫口组	0	4	3	1	99	66	2	a	2	0	0	2	0	0	1	0	0	1	2	1	1	1	0	0	2
68	男	汉	贵州省纳雍县	患者本人	杨庆能	王加美	33	18	-	-	贵州省纳雍县水东乡老包村茶园组	0	2	1	1	99	70	1	b	1	0	0	2	0	0	1	0	0	0	1	0	1	1	0	0	3
69	男	彝族	贵州省六枝特区	患者本人	张贤全	李弯现	26	28	-	-	贵州省六枝特区关寨镇坝子村大寨二组	0	4	2	1	99	90	2	a	2	0	0	2	0	0	1	1	0	1	2	1	1	3	0	0	1
70	男	汉	贵州省水城县	患者本人	张修道	左顺香	22	20	-	-	贵州省水成县金盆乡新益村新桥组	0	4	1	1	99	88	2	c	1	0	0	2	0	0	1	0	0	1	2	1	1	1	0	0	1
71	女	汉	贵州省黔西县	患者本人	郑九	谢文碧	26	24	-	-	贵州省黔西县城关镇锦绣花都安置小区	0	1	2	1	99	48	1	a	3	0	0	2	0	0	1	0	0	0	1	0	2	3	0	0	1
72	男	汉	贵州省思南县	患者本人	周智君	陈昌鹅	32	20	-	-	贵州省思南县大河坝镇白家坳村民组	0	2	1	1	99	0	1	b	1	0	0	2	0	0	1	0	0	1	2	1	1	2	0	0	1
73	男	侗族	贵州省贵阳市	患者本人	蔡文钊	陈瑶	17	17	-	-	贵州省玉屏侗族自治县大龙镇马面村三组	0	2	3	1	99	80	1	b	1	0	0	2	0	0	1	0	0	0	1	0	1	1	0	0	1
74	男	布依族	贵州省长顺县	患者本人	陈克智	文志芬		36	-	-	贵州省长顺县白云山镇凉水村小冗作组	0	3	1	1	16	40	2	c	2	0	1	2	0	0	1	0	1	1	1	0	1	1	0	0	1
75	男	汉	贵州省织金县	患者本人	陈运红	-	23		-	-	贵州省织金县八步镇沙冲村上街组	0	4	2	1	16	47	2	a	2	0	0	2	0	0	1	0	0	1	2	1	1	3	0	0	2
76	男	汉	贵州省都匀市	患者本人	陈贵新	韦怀妹	32	28	-	-	贵州省都匀市归兰水族乡瓮村六组	0	1	1	1	16	45	3	c	2	0	0	2	0	0	1	0	0	1	1	1	1	3	0	0	1
77	男	汉	贵州省锦屏县	患者本人	范超文	姚华	39	36	-	-	贵州省锦屏县河口乡岩湾村二组	0	1	3	1	16	60	1	b	1	0	0	2	0	0	1	0	0	0	1	0	1	1	0	0	3
78	男	汉	贵州省大方县	患者本人	高雷	刘宇	26	26	-	-	贵州省大方县沙场乡白果村	0	3	3	1	16	50	1	b	1	0	0	2	0	0	1	0	0	0	1	0	1	1	0	0	1
79	女	汉	贵州省修文县	患者本人	官尚堂	赵2琴	41	42	-	-	贵州省贵阳市修文县六屯镇都堡村石灰窑组	0	2	3	1	16	33	1	b	1	0	0	2	0	0	1	0	0	0	1	0	1	1	0	0	2
80	男	穿青族	贵州省纳雍县	患者本人	郭雨	刘金凤	29	25	-	-	贵州省纳雍县居仁办事处莲花村联合组	0	3	2	1	16	0	1	b	1	0	0	2	0	0	1	0	0	1	1	1	1	1	0	0	2
81	男	汉	贵州省铜仁市	患者本人	黄仕文	蒋成琴	39	32	-	-	贵州省玉屏侗族自治县田坝镇新华村黄山冲组8-1号	0	1	3	1	16	42	2	c	1	0	1	2	0	0	1	0	0	1	1	0	1	1	0	0	3
82	男	汉	贵州省凯里市	患者本人	金德平	吴如英	42	38	-	-	贵州省凯里市鸭塘镇（开发区）白午村一组77号	0	2	3	1	16	46	1	a	2	0	1	2	0	0	1	0	0	0	1	1	1	1	0	0	2
83	女	黎族	贵州省普安县	患者本人	李兴伦	赵惠琴	34	29	-	-	贵州省普安县罐子窑镇小山坡村伍家寨	0	3	3	1	16	43	1	b	1	0	0	2	0	0	1	0	0	0	1	0	1	2	0	0	2
84	男	布依族	贵州省都匀市	患者本人	梁先能	田任美	42	43	-	-	贵州省都匀市江洲镇江洲村十组	0	3	2	1	16	55	2	c	1	0	0	2	0	0	1	0	0	1	1	0	1	3	0	0	2
85	女	苗族	贵州省织金县	患者本人	刘全荣	杨志敏	34	20	-	-	贵州省黔南州长顺县广顺镇朝摆村一组	0	2	3	1	16	74	1	a	2	0	1	2	0	0	1	0	0	0	1	1	2	1	0	0	2
86	女	布依族	贵州省都匀市	本人	罗贞建	吴月霞	21	19	-	-	贵州省独山县基长镇基长村麻屯下组251号附1号	0	2	3	1	16	97	1	c	4	0	0	2	0	0	1	0	0	0	1	0	1	1	0	0	1
87	女	布依族	贵州省罗甸县	本人	罗仕荣	罗加缓	38	28	-	-	贵州省罗甸县龙坪镇八一村把敢组15号	0	2	3	1	99	70	2	c	1	0	0	2	0	0	1	0	0	0	1	0	1	1	0	0	1
88	女	布依族	贵州省都匀市	本人	罗邵恒	罗春桃	38	27	-	-	贵州省都匀市小围寨办事处大河村岩谷湾寨组2号	0	3	1	1	99	81	2	c	1	0	0	2	0	0	1	0	0	1	2	0	2	3	0	0	2
89	女	布依族	贵州省都匀市	本人	骆堂全	韦发龈	22	21	-	-	贵州省都匀市墨冲镇风鑫村8组22号	0	2	1	1	99	50	2	a	2	0	0	2	0	0	1	0	0	1	1	1	2	1	0	1	2
90	男	汉	贵州省都匀市	本人	蒙祖平	韦德月	31	31	-	-	贵州省都匀市阳和水族乡潘哃村10组	0	1	1	1	99	75	2	c	1	0	0	2	0	0	1	0	0	1	2	1	1	1	0	0	3
91	男	布依族	贵州省都匀市	患者本人	孟应雄	张进山	27	24	-	-	贵州省都匀市墨冲镇凤鑫村四组10号	0	3	3	1	99	61	2	c	1	0	0	2	0	0	1	0	0	1	1	0	1	1	0	0	1
92	女	汉	贵州省大方县	患者本人	彭佑培	焦翔	24	26	-	-	贵州省大方县高店乡石栀村一组	0	3	3	1	99	73	1	c	3	0	1	2	0	0	1	0	0	0	1	0	1	3	0	0	3
93	男	汉	贵州省长顺县	患者本人	王小刚	宋云迟	27	27	-	-	贵州省长顺县广顺镇高富村	0	1	3	1	99	55	1	a	2	0	0	2	0	0	0	0	0	0	1	1	1	1	0	0	2
94	女	苗族	贵州省贵阳市	患者本人	孙崇福	刘飞飞	29	24	-	-	贵州省贵阳市花溪区湖潮乡上午村谷井下院组4号	0	1	3	1	99	88	1	a	4	0	0	2	0	0	1	0	0	0	1	0	1	1	0	0	2
95	女	彝族	贵州省赫章县	患者本人	王文全	罗学芬	29	26	-	-	贵州省赫章县可乐乡铜厂村大松组	0	4	3	1	99	97	2	c	2	0	0	2	0	0	1	0	0	1	2	1	3	3	0	0	3
96	男	布依族	贵州省都匀市	患者本人	王耀	陆文利	29	29	-	-	贵州省都匀市墨冲镇墨阳社区居委会粮管所宿舍85号	0	3	2	1	99	46	2	c	1	0	0	2	0	0	1	0	0	1	1	0	1	1	0	0	1
97	男	汉	贵州省榕江县	患者本人	王金雷	潘老完	29	28	-	-	贵州省榕江县水尾乡上下午村六组	0	2	1	1	99	97	2	c	1	0	0	2	0	0	1	0	0	1	2	0	1	2	0	1	2
98	女	汉	贵州省罗甸县	患者本人	罗回生	王昌美	31	27	-	-	贵州省罗甸县龙坪镇老城村四组80号	0	1	2	1	99	87	3	c	2	0	1	2	0	0	1	0	0	1	1	0	1	1	0	0	2
99	男	水族	贵州省都匀市	患者本人	韦德章	-	45		-	-	贵州省都匀市阳和水族乡瓮高村二组1号	0	2	1	1	99	55	2	c	1	0	0	2	0	0	1	0	0	1	2	1	1	1	0	0	1
100	女	布依族	贵州省惠水县	患者本人	韦育国	韦美	29	18	-	-	贵州省惠水县大坝绿化村四组	0	1	1	1	99	29	1	b	1	0	0	2	0	0	1	0	0	0	1	0	3	1	0	0	2
101	女	侗族	贵州省榕江县	患者本人	吴文先	潘红雨	37	21	-	-	贵州省黔东南州凯里市榕江县仁里乡桥腮村一组	0	3	3	1	99	55	2	c	1	0	0	2	0	0	1	0	0	1	1	1	1	2	0	0	1
102	男	革家人	贵州省凯里市	患者本人	熊泽林	杨艳	37	28	-	-	贵州省凯里市炉山镇甘坝村	0	2	2	1	4	80	2	c	1	0	0	2	0	0	1	0	0	1	1	0	1	2	0	0	2
103	男	汉	贵州省台江县	患者本人	杨通成	文美	34	42	-	-	贵州省台江县台盘乡龙井组三组	0	3	1	1	4	56	3	c	2	0	0	2	0	0	1	0	0	1	2	0	1	2	0	0	1
104	男	汉	贵州省贵阳市	患者本人	杨军	陆元春	38	34	-	-	云南省昆明市新螺蛳湾	0	2	3	1	4	40	1	a	2	0	0	2	0	0	1	0	0	0	1	0	1	1	0	0	1
105	女	汉	贵州省天柱县	患者本人	杨志宇	李玉会	23	19	-	-	贵州省天柱县社学乡占溪村三组	0	1	3	1	4	60	1	a	3	0	0	2	0	0	0	0	0	0	1	0	1	1	0	0	3
106	女	苗族	贵州省毕节市	患者本人	杨贵明	张老大	20	19	-	-	贵州省纳雍县猪场村石旮旯组	0	1	3	1	4	87	1	c	2	0	1	2	0	0	1	0	0	0	1	0	1	1	0	0	3
107	男	布依族	贵州省惠水县	患者本人	杨精神	杨金翠	38	22	-	-	贵州省黔南州惠水县雅水镇雅水村栗木组	0	2	3	1	4	60	2	c	1	0	0	2	0	0	1	0	0	1	1	0	1	1	0	0	3
108	女	汉	贵州省贵阳市	患者本人	姚俊丞	胡燕	41	30	-	-	贵州省贵阳市云岩区未来方舟E1组团2栋3205	0	2	3	1	4	50	1	b	1	0	0	2	0	0	1	0	0	0	1	1	1	1	0	0	1
109	男	汉	贵州省毕节市	患者本人	詹绍军	郭明英	31	33	-	-	贵州省毕节市望城路1号城市花园10栋29单元	0	1	2	1	4	100	2	c	1	0	0	1	0	0	1	0	0	1	1	0	1	2	0	0	1
110	男	汉	贵州省都匀市	患者本人	张学来	黄启红	22	14	-	-	贵州省都匀市江洲镇江边村六组8号	0	1	2	1	4	80	2	c	1	0	0	2	0	0	1	0	0	1	1	0	1	1	0	0	-
111	男	侗族	贵州省凯里市	患者本人	周国光	吴梓英	43	38	-	-	贵州省凯里市宁波路理想家园1栋	0	2	3	1	4	35	1	b	1	0	0	2	0	0	1	0	0	0	1	1	1	3	0	1	3
112	女	汉	贵州省沿河土家族自治县	患者本人	安兵	黄凤霞	30	26	-	-	贵州省沿河县土家族自治县板场镇大坝村三组	0	1	3	1	4	60	1	a	2	0	0	2	0	0	1	0	0	0	1	0	3	1	0	1	2
113	男	布依族	贵州省荔波县	患者本人	柏绍良	吴伍花	26	26	-	-	贵州省荔波县朝阳镇山江村拉正组53号	0	2	1	1	4	80	2	c	1	0	0	2	0	0	1	0	0	1	1	0	1	1	0	0	3
114	女	汉	贵州省天柱县	患者本人	陈通涛	彭凌芬	28	26	-	-	贵州省天柱县白市镇兴隆村	0	3	3	1	4		1	b	1	0	0	2	0	0	1	0	0	0	1	0	1	1	0	0	1
115	女	汉	贵州省铜仁市	患者本人	陈韬	龙翠	28	25	-	-	贵州省铜仁市万山区鱼塘乡登峰村元基屯四组	0	1	2	1	4	55	1	b	3	0	0	2	0	0	1	0	0	0	1	0	1	1	0	0	2
116	男	汉	贵州省贵定县	患者本人	陈彬	付德娟	28	29	-	-	贵州省贵定县红旗路老公安局宿舍	0	2	3	1	4	63	3	c	7	0	0	2	0	0	1	0	0	1	1	1	1	1	0	0	2
117	女	汉	贵州省龙里县	患者本人	代秀华	王仕兰	34	35	-	-	贵州省龙里县醒狮镇谷龙村关口组	0	3	1	1	4	45	1	a	2	0	0	2	0	0	1	0	0	0	1	1	1	1	0	0	1
118	男	汉	贵州省思南县	患者本人	冯茂军	余文孝	29	28	-	-	贵州省思南县思谭街道办事处堰塘村张湾组1号	0	2	3	1	4	79	1	a	3	我	0	2	0	0	1	0	0	0	1	1	2	1	0	0	1
119	男	汉	贵州省湄潭县	患者本人	-	苟仁敏		25	-	-	贵州省湄潭县湄江镇大山村插旗组48号	0	1	1	1	4	42	1	b	1	0	0	2	0	0	1	0	0	0	1	0	2	3	0	1	3
120	男	汉	贵州省松桃苗族自治县	患者本人	郭斌	胡桂珍	36	37	-	-	贵州省松桃苗族自治县蓼皋镇水塘河安置房3栋2单元55号	0	1	1	1	4	29	2	a	2	0	0	2	0	0	1	0	0	1	2	1	2	1	0	0	1
121	男	汉	贵州省黎平县	患者本人	胡浩	陈英俊	32	28	-	-	贵州省黎平县2潮镇2潮村14组	0	1	2	1	4	67	2	c	1	0	0	2	0	0	1	0	1	1	1	0	2	1	0	0	2
122	男	汉	贵州省黔西县	患者本人	黄品2	高成美	28	25	-	-	贵州省黔西县仁和乡朝阳村苦竹5组	0	4	1	1	4	50	3	c	2	0	0	2	0	0	1	0	0	1	2	0	1	1	0	0	2
123	女	汉	贵州省黎平县	患者本人	黄大远	吴细妹	42		-	-	贵州省黎平县高2镇绞便村十二组	0	1	1	1	4	55	1	a	6	0	0	2	0	0	1	0	0	0	1	1	2	3	0	0	1
124	男	汉	贵州省龙里县	患者本人	黄富贵	安艳	24	19	-	-	贵州省龙里县龙山镇比孟村杨梅树组	和	1	3	1	4	70	2	c	1	0	0	2	0	0	1	0	0	1	1	0	1	1	0	0	2
125	男	汉	贵州省思南县	患者本人	简忠海	温良芳	39	29	-	-	贵州省思南县思林乡坝竹村茶湾组	0	1	3	1	4	64	2	a	2	0	0	2	0	0	1	0	0	1	1	0	1	1	0	0	3
126	男	汉	贵州省贵定县	患者本人	雷荣	王贵芳	22	25	-	-	贵州省贵定县云雾镇鸟王村仰望寨29号	0	2	3	1	4	61	1	c	6	0	0	2	0	0	1	0	0	0	1	1	1	3	0	0	2
127	女	汉	贵州省毕节市	患者本人	李太位	穆大琴	28	23	-	-	贵州省毕节市金沙县源村乡普惠村沙沟坝组42号	0	1	3	1	4	79	1	c	2	0	0	2	0	0	1	0	0	0	1	1	1	1	0	0	1
128	男	汉	贵州省台江县	患者本人	李学辉	刘玉兰	39	37	-	-	贵州省台江县台盘乡台盘乡龙井村三组	0	2	1	1	4	35	2	c	2	0	0	2	0	0	1	0	0	1	2	1	2	3	0	1	1
129	男	汉	贵州省石阡县	患者本人	李天艳	谭世英	50	42	-	-	贵州省石阡县花桥镇鸭头坡村白果树镇	0	4	1	1	4	41	1	a	2	0	0	2	0	0	1	0	0	0	1	0	2	2	0	1	3
130	女	汉	江西省普定县	患者本人	李祥辉	张甜	39	31	-	-	金溪县合市镇合市村乌墩塘李家组5656号	0	1	2	1	4	25	1	b	1	0	0	2	0	0	1	0	0	0	1	0	1	3	0	1	1
131	男	汉	贵州省平坝县	患者本人	刘国平	周应莲	22	21	-	-	贵州省平坝县白云镇林下村三组	0	4	2	1	4	145	2	c	1	0	0	2	0	0	1	0	0	1	1	1	1	1	0	1	1
132	女	汉	贵州省锦屏县	患者本人	龙显光	杨柳花	42	36	-	-	贵州省锦屏县启蒙寨村七组	0	1	1	1	4	40	3	c	6	0	0	2	0	0	1	0	0	1	1	0	2	1	0	0	2
133	女	汉	贵州省思南县	患者本人	卢冲	张容	32	32	-	-	贵州省锦屏县启蒙寨村七组	0	1	1	1	4	30	2	a	2	0	0	2	0	0	1	0	0	1	2	1	2	3	0	0	3
134	男	苗族	贵州省贵定县	患者本人	罗兴祥	沈琼	19	17	-	-	贵州省贵定县旧治镇文江村堡子寨52号附1号	0	1	2	1	4	1	1	c	1	0	0	2	0	0	1	0	0	1	1	0	1	1	0	1	1
135	男	汉	贵州省贵定县	患者本人	罗再江	刘胜希	31	23	-	-	贵州省贵定县旧治镇桐荡村制蓬寨46号	0	3	3	1	4	71	2	a	2	0	0	2	0	0	1	0	0	1	2	1	1	1	0	0	2
136	男	汉	贵州省关岭布依族自治县	患者本人	罗应武	张小梅	56	28	-	-	贵州省关岭布依族自治县顶云乡八角村石门组	0	1	2	1	4	78	1	c	2	0	0	2	0	0	1	0	0	0	1	1	1	1	0	1	1
137	男	汉	贵州省荔波县	患者本人	欧占行	姚旭浅	27	22	-	-	贵州省荔波县茂兰镇洞流村五组22号	0	2	1	1	4	34	1	a	2	0	0	2	0	0	1	0	0	0	1	1	1	2	0	0	2
138	男	汉	独山县	本人	蒙泽普	吴永学	35	29	-	-	贵州省独山县羊凤巴怀村拉力组	0	1	1	1	4	42	1	a	5	0	0	2	0	0	1	0	0	0	1	1	1	2	0	0	1
139	男	汉	贵州省施秉县	本人	欧仕军	向光丽	37	26	-	-	贵州省施秉县牛大场镇石桥村上坝组	0	3	3	1	4	52	1	c	1	0	0	2	0	0	1	0	0	0	1	0	1	1	0	0	2
140	男	水族	贵州省三都县	本人	潘洪区	张华	18	18	-	-	贵州省三都水族自治县九阡镇石板村姑奇组	0	1	2	1	4	90	2	c	1	0	0	2	0	0	1	0	0	1	1	0	1	1	0	0	3
141	男	汉	贵州省黄平县	本人	潘义成	沈晓艳	24	23	-	-	贵州省黄平县新州镇龙塘镇村7组	0	1	2	1	4	58	2	b	1	0	0	2	0	0	1	0	0	1	2	0	3	3	0	0	2
142	男	汉	贵州省三都水族自治县	本人	石阳石	陆牛妹	32	28	-	-	贵州省三都水族自治县2和镇2和村谷引二组110	0	1	3	1	4	55	1	a	3	0	0	2	0	0	1	0	0	0	1	0	2	1	0	0	1
143	男	汉	贵州省清镇市	患者本人	史恩友	高秀琴		39	-	-	贵州省清镇市暗流乡穿洞村穿洞组	0	1	3	1	4	98	1	a	3	0	0	2	0	0	1	0	0	0	1	0	1	1	0	0	3
144	男	汉	贵州省剑河县	患者本人	万政仁	刘少沙			-	-	贵州省剑河县岑松镇川洞村五组	0	2	1	1	4	60	1	b	1	0	0	2	0	0	1	0	0	0	1	0	1	1	0	0	1
145	男	汉	贵州省织金县	患者本人	汪家宇	彭玉琴	27	26	-	-	贵州省织金县大平乡新村小水井组	0	4	专业技术人员	1	4	129	6	c	2	0	0	2	0	0	1	0	0	1	1	0	1	2	0	0	2
146	男	汉	贵州省贵定县	患者本人	罗建明	罗红梅	30	25	-	-	贵州省贵定县新巴镇谷兵组26号	0	4	1	1	4	80	2	b	1	0	0	2	0	0	1	0	0	1	1	0	1	1	0	0	1
147	女	汉	贵州省平塘县	患者本人	王家福	肖永梅	24	22	-	-	贵州省黔南布依族苗族自治县平塘县牙舟镇和谐路富民社区懂栋2单元6楼1号	0	1	3	1	4	91	2	c	1	0	0	2	0	0	1	0	0	1	1	0	1	1	0	0	2
148	男	汉	贵州省黄平县	患者本人	王登斌	吴昌英	45	37	-	-	贵州省黄平县一碗水乡印光村印下组	0	1	3	1	4	57	1	c	3	0	1	2	0	0	1	0	0	0	1	0	1	1	0	0	3
149	男	布依族	贵州省独山县	患者本人	韦广成	刘树群	24	23	-	-	贵州省独山县下司镇北盛村紫薇组55组	0	4	专业技术人员	1	99	90	2	a	2	0	0	2	0	0	1	0	0	1	2	1	1	1	0	0	1
150	男	水族	贵州省三都水族自治县	患者本人	韦仕宏	杨低	26	24	-	-	贵州省三都水族自治县2和镇马联村五组	0	2	3	1	99	81	2	c	1	0	0	2	0	0	1	0	0	1	1	1	1	1	0	0	2
151	男	布依族	贵州省荔波县	患者本人	韦国良	黎宪群	26	24	-	-	贵州省黔南布依族苗族自治州荔波县小七孔镇联山村岜乃组28号	0	1	1	1	99	36	1	a	2	0	0	2	0	0	1	0	0	0	1	1	1	3	0	0	1
152	男	汉	贵州省黎平县	患者本人	吴远芳	姚树环	37	23	-	-	贵州省黎平县九潮镇治彦村二村	0	3	3	1	99	65	2	c	1	0	1	2	0	0	1	0	0	1	1	1	1	3	0	0	3
153	男	汉	贵州省黎平县	患者本人	吴国忠	吴云香	32	30	-	-	贵州省黎平县双江乡登界村一组	0	1	1	1	99	55	2	c	1	0	0	2	0	0	1	0	0	1	2	0	1	1	0	0	1
154	女	汉	贵州省黎平县	患者本人	吴喜红	黎志英	30	28	-	-	贵州省黎平县矛贡乡已炭村七组	0	4	2	1	99	82	2	c	1	0	0	2	0	0	1	0	0	1	1	1	1	1	0	0	1
155	女	苗族	贵州省松桃苗族自治县	患者本人	吴吉平	龙正英	46	41	-	-	贵州省松桃苗族自治县大兴镇岩拉村二组	0	2	3	1	99	50	1	c	3	0	0	2	0	0	1	0	0	0	1	1	1	1	0	0	2
156	男	汉	贵州省镇宁布依族苗族自治县	患者本人	项德辉	侯生秀	23	20	-	-	贵州省镇宁布依族苗族自治县	0	1	2	1	99	101	1	c	4	0	0	2	0	0	0	0	0	0	1	1	1	1	1	1	1
157	女	汉	贵州省铜仁市松桃苗族自治县	患者本人	向鑫	龙艳满	42	22	-	-	贵州省松桃苗族自治县大路乡和平村桐木湾组	0	2	2	1	99	48	1	c	3	0	0	2	0	0	1	0	0	0	1	0	1	1	0		1
158	男	汉	贵州省黄平县	患者本人	杨通文	龙金秀	40	32	-	-		0	1	1	1	99	62	1	a	3	0	0	2	0	0	1	0	0	0	1	1	1	3	0	0	3
159	男	汉	贵州省平塘县	患者本人	杨加贵	金光九	33	28	-	-	贵州省黔南州布依族苗族自治州平塘县克度镇金山村碗厂组1号	0	1	1	1	99	80	2	c	1	0	0	2	0	0	1	0	0	1	1	0	2	1	0	0	1
160	女	汉	贵州省台江县	患者本人	杨斌	李志美	42	39	-	-	贵州省台江县台盘乡台盘村二组	0	2	3	1	99	40	1	a	6	0	0	2	0	0	1	0	0	0	1	1	1	1	0	0	1
161	女	汉	贵州省铜仁市松桃苗族自治县	患者本人	杨昌洪	戴开元	42	35	-	-	贵州省松桃苗族自治县孟溪杆下院子村	0	1	3	1	99	118	1	c	2	0	0	2	0	0	1	0	0	0	1	1	1	2	0	0	2
162	女	汉	贵州省松桃苗族自治县	患者本人	杨秀明	高娟	26	23	-	-	贵州省松桃苗族自治县九江乡毛堰村大堰坪组	0	2	3	1	99	70	1	a	2	0	0	2	0	0	1	0	0	0	1	1	1	1	0	0	1
163	男	汉	贵州省平塘县	患者本人	杨如江	陈兴连	23	20	-	-	贵州省平塘县通州镇洛阳村屯上组	0	3	3	12	15	80	2	c	1	0	1	2	0	0	1	0	0	1	1	1	1	1	0	0	2
164	男	汉	贵州黔西县	患者本人	易军	李小雷	29	32	-	-	贵州省黔西县新仁小寨村星光组	0	1	3	1	15		1	a	3	0	0	2	0	0	1	0	0	0	1	1	1	1	0	0	1
165	男	汉	贵州省沿河土家族自治县	患者本人	张羽	赵进花	29	18	-	-	贵州省沿河土家族自治县	0	1	2	1	15	50	2	a	2	0	0	2	0	0	1	0	1	1	2	1	3	1	0	1	1
166	男	汉	贵州省平塘县	患者本人	张成飞	唐德琴	22	19	-	-	贵州省平塘县边镇湾子村播兵组	0	1	2	1	15	53	1	a	2	0	0	2	0	0	1	0	0	0	1	1	1	1	0	0	3
167	男	汉	贵州省贵定县	患者本人	周德忠	罗细妹	34	33	-	-	贵州省贵定县岩下乡铁锁岩村大土组	0	3	3	1	15	52	1	c	2	0	0	2	0	0	1	0	0	0	1	1	1	1	0	0	1
168	女	土家族	贵州省沿河土家族自治县	患者本人	佐飞	安静	25	19	-	-	贵州省沿河土家族自治县塘坝镇金竹村寒塘组	0	1	3	1	15	60	1	a	3	0	0	2	0	0	1	0	0	0	1	0	1	1	0	0	2
169	女	彝族	贵州省毕节市	患者本人	包本才	罗海燕	43	34	-	-	贵州省毕节市层台镇官厢村官厢城组	0	1	2	1	15	55	1	b	1	0	1	2	0	0	1	0	0	0	1	0	1	1	0	0	1
170	男	彝族	贵州省威宁市	患者本人	曹米洪	龙平粉	28	32	-	-	贵州省威宁县彝族回族苗族自治县新发乡峨嘎村	0	1	3	1	15	33	1	a	2	-	0	2	0	0	1	0	0	0	1	1	1	1	0	0	2
171	男	汉	贵州省毕节市	患者本人	陈群扬	朱琼	44	42	-	-	贵州省毕节市流仓桥办事处流仓村木桥边组18号	0	1	2	1	15	69	1	c	1	-	0	2	0	0	1	0	0	0	1	0	1	1	0	0	2
172	女	汉	贵州省黔西县	患者本人	周正德	付玉莲	28	30	-	-	贵州省黔西县城关镇文化路福临国际10号楼11-1	0	1	2	1	15	68	2	c	1	-	0	2	0	0	1	0	0	1	1	0	2	2	0	0	2
173	女	汉	贵州省贵阳市	患者本人	冯冰冰	周红	36	36	-	-	贵州省贵阳市云岩区北京路金筑巷32号	0	1	2	1	15	58	1	b	1	-	0	2	0	0	1	0	0	0	1	0	1	1	0	0	3
174	女	汉	贵州省纳雍县	患者本人	李俊	邹2菊	27	26	-	-	贵州省纳雍县文昌办事处2寨村老寨组	0	1	2	1	15	65	1	b	1	0	0	2	0	0	1	0	0	0	1	1	1	3	0	0	3
175	女	汉	贵州省福泉市	患者本人	刘勇	彭国先	21	19	-	-	贵州省福泉市高坪镇高坪司村格里坡组07号	0	3	3	1	15	86	1	a	2	0	0	2	0	0	1	0	0	1	2	1	1	1	0	0	3
176	女	汉	贵州省贵阳市	患者本人	龙德全	廖前碧	39	30	-	-	贵州省贵阳市花溪区青岩镇龙井村屯脚组21号	0	1	2	1	8	50	1	b	1	0	0	2	0	0	1	0	0	0	1	0	1	1	0	0	3
177	男	汉	贵州省毕节市	患者本人	欧啟兴	徐娅灿	42	38	-	-	贵州省毕节市化觉乡金河村化幕组26号	0	3	3	1	8	41	2	a	2	0	0	2	0	0	1	0	0	1	1	0	1	1	0	0	2
178	男	汉	贵州省瓮安县	患者本人	王正亿	袁晶晶	22	19	-	-	贵州省瓮安县鱼河乡深溪村水井组5-1号	0	1	2人员	1	8	43	1	c	2	0	0	2	0	0	1	0	0	0	1	0	2	1	0	0	2
179	男	汉	贵州省息烽县	患者本人	王国伦	李晏飞	40	26	-	-	贵州省息烽县九庄镇天鹅村胜利组	0	3	3	1	8	50	1	c	3	0	0	2	0	0	1	0	0	0	1	1	1	1	0	0	3
180	男	汉	贵州省息烽县	患者本人	王开发	谭艳飞	31	27	-	-	贵州省息烽县鹿窝乡三友村湾田组7号	0	1	2	1	8	75	1	c	4	0	0	2	0	0	1	0	0	0	1	0	3	1	0	0	3
181	男	汉	贵州省瓮安县	患者本人	王国舟	周太诊		25	-	-	贵州省瓮安县珠藏镇羊鹿村梯子岩组	0	3	3	1	8	33	3	a	2	0	0	2	0	0	1	0	0	1	1	0	3	2	0	0	3
182	女	汉	贵州省安顺市镇宁县	患者本人	王启春	伍永凤	27	29	-	-	贵州省安顺市镇宁县丁旗镇路边村三组	0	4	1	1	8	56	2	c	1	0	1	2	0	0	1	0	0	1	2	1	1	1	0	0	1
183	女	汉	贵州省贵安新区	患者本人	王明政	曹小丽	28	23	-	-	贵州省贵安新区星河社区2单元804	0	1	2	1	8		1	b	1	0	0	2	0	0	1	0	0	0	1	1	1	1	0	0	2
184	男	汉	贵州省福泉市	患者本人	吴前山	谢子琴	42		-	-	贵州省福泉市凤山镇凉水井白丰组1号	0	1	2	1	8	42	1	a	3	0	0	2	0	0	1	0	0	0	1	0	1	1	0	1	3
185	男	苗族	贵州省瓮安县	患者本人	吴培兴	李红梅	30	29	-	-	贵州省瓮安县雍阳办事处平安路教育局公共户口	0	1	2	1	8	55	1	c	2	0	0	2	0	0	1	1	0	0	1	0	1	1	0	0	1
186	女	侗族	贵州省黎平县	患者本人	吴邦宇	吴奉美	29	29	-	-	贵州省黎平县水口镇宰洋村五组	0	1	2	1	8	75	1	c	2	0	0	2	0	0	1	0	0	0	1	0	1	1	0	0	1
187	男	汉	贵州省黎平县	患者本人	吴启辉	李庆立	41	32	-	-	贵州省黎平县六塘冲安置房8栋2单元302号	0	1	3	1	8	51	1	c	3	0	0	2	0	0	1	0	0	0	1	0	1	1	0	0	2
188	男	汉	贵州省福泉市	患者本人	薛立勇	周天霞	32	26	-	-	贵州省福泉市黄丝镇鱼酉村干溪组	0	1	2	1	8	52	1	b	1	0	0	2	0	0	1	0	0	0	1	0	1	1	0	0	2
189	男	苗族	贵州省织金县	患者本人	杨明	陈红梅	23	21	-	-	贵州省织金县普瓮乡普瓮村黄泥田组	0	1	2	1	8	44	2	c	1	0	0	2	0	0	1	0	0	1	2	1	1	1	0	0	1
190	男	苗族	贵州省剑河县	患者本人	杨里往	杨秀丽	31	24	-	-	贵州省剑河县久仰乡光纪村四组	0	1	2	1	8	28	1	c	2	0	0	2	0	0	1	0	0	0	1	0	1	1	0	0	1
191	男	汉	贵州省黎川县	患者本人	杨辉	胡月	31	28	-	-	贵州省贵阳市白云区铝兴南路6号	0	1	3	1	8	29	1	a	2	0	0	2	0	0	1	0	0	0	1	0	1	3	0	0	3
192	男	苗族	贵州省毕节市	患者本人	杨胜权	彭韩妹			-	-	贵州省毕节市七星关区小坝镇凤凰村大山组26号	0	2	3	1	8	58	1	a	3	0	0	2	0	0	1	0	0	0	1	1	1	1	0	0	1
193	女	汉	贵州省玉屏县	患者本人	易维成	姚小琴	36	32	-	-	贵州省余玉屏县侗族自治县平溪镇枹木木垅村长田组	0	3	3	1	8	46	1	a	3	0	1	2	0	0	1	0	0	0	1	0	1	2	0	0	2
194	女	汉	贵州省松桃苗族自治县	患者本人	尹寿云	傅佳诗	26	21	-	-	贵州省松桃县苗族自治县蓼皋镇高峰村尹家组193	0	2	3	1	8	80	2	c	1	0	0	2	0	0	0	0	0	1	1	0	1	1	0	0	2
195	女	汉	贵州省息烽县	患者本人	张刘	袁利	31	32	-	-	贵州省息烽县永靖镇马当田村枫香树组	0	3	2	1	8	28	1	a	2	0	0	2	0	0	1	0	0	0	1	1	2	1	0	0	3
196	男	汉	贵州省赫章县	患者本人	郑辉跃	刘婷	23	22	-	-	贵州省赫章县平山乡对江村对江组	0	3	3	1	8	55	1	a	3	0	0	2	0	0	1	0	0	0	1	1	1	2	0	0	2
197	男	汉	贵州省福泉市	患者本人	周圣利	左翠	26	25	-	-	贵州省福泉市道坪镇谷龙村冲坪组	0	3	3	1	8	23	1	a	2	0	0	2	0	0	1	0	0	0	1	1	1	2	0	0	1
198	男	彝族	贵州省大方县	患者本人	郗文波	陈琴	32	27	-	-	贵州省毕节市大方县普底乡桥头村瓦厂组	0	3	3	1	8	21	1	a	2	0	0	2	0	0	1	0	0	0	1	1	1	2	0	1	3
199	女	侗族	贵州省榕江县	患者本人	陈明光	胡官美	30	27	-	-	贵州省榕江县西环北路附一路40号	1	4	2	1	8	46	1	b	1	0	0	2	0	0	1	0	0	0	1	1	2	1	0	0	2
200	男	汉	贵州省龙里县	患者本人	付定金	谌洪群	37	30	-	-	贵州省龙里县龙山镇三林路臻溪观邸2栋6楼4号	0	3	3	1	8	67	1	c	3	0	1	2	0	0	1	0	0	0	1	0	3	1	0	1	2
201	男	苗族	黎平县	患者本人	滚应扩	陈荣书	28	28	-	-	贵州省黎平县地坪乡滚大村八组	0	1	2	1	99	31	1	c	2	0	0	2	0	0	1	0	0	0	1	0	1	2	0	0	3
202	男	布依族	贵州省荔波县	患者本人	何付远	姚大香	41	38	--	-	贵州省荔波县朝阳镇板麦村组37号	0	3	3	1	99	36	1	a	2	0	0	2	0	0	1	0	0	0	1	1	1	1	0	1	1
203	男	汉	贵州省天柱县	患者本人	欧阳章培	毛双双	31	23	-	-	贵州省天柱县凤城镇石坪村平岭组	0	1	2	1	99	105	2	c	1	0	0	2	0	0	1	0	0	1	1	0	1	1	0	0	2
204	男	汉	贵州省毕节市	患者本人	孙成奎	赵英飞	22	20	-	-	贵州省威宁彝族回族苗族自治县炉山镇燕山村院子组	0	1	农民	1	99	70	1	a	3	0	0	2	0	0	1	0	1	0	1	0	1	1	0	0	2
205	男	汉	贵州省惠水县	患者本人	唐荣福	徐应桃	39	38	-	-	贵州省惠水县和平镇新城村成番三组	0	1	2	1	99	70	1	c	3	0	0	2	0	0	1	0	0	0	1	0	1	1	0	0	2
206	男	苗族	贵州省水城县	患者本人	王金钱	何永芬	24	22	-	-	贵州省晴隆县三宝乡干塘村黄井组	0		2	1	99	75	1	c	3	0	0	2	0	0	1	0	0	0	1	1	1	1	0	0	1
207	女	苗族	贵州省贵阳市	患者本人	王小云	李榕	24	21	-	-	贵州省贵阳市花溪区	0	1	2	1	99	38	1	b	1	0	1	2	0	0	1	0	0	0	1	0	1	1	0	0	2
208	女	汉	重庆市潼南县	患者本人	杨红	唐燕	25	22	-	-	重庆市潼南区太安镇蛇形村3组103号	0	4	1	1	99	80	3	c	2	0	0	2	0	0	1	0	0	1	2	1	1	1	0	0	2
209	男	穿青族	贵州省织金县	患者本人	杨买发	孙贵敏	28	29	-	-	贵州省织金县以那镇光星村马家田组	0	1	1	1	99	39	1	a	2	0	0	2	0	0	1	0	0	0	1	1	1	3	0	0	3
210	女	汉	贵州威宁彝族回族自治县	患者本人	张家虎	王香	27	26	-	-	贵州威宁彝族回族自治县	0	1	2	1	99	66	2	c	1	0	0	2	0	0	1	0	0	1	2	0	1	3	0	0	1
211	男	穿青族	贵州省织金县	患者本人	张晓伟	龙三妹	29	27	-	-	贵州省织金县牛场镇张家寨村大营组	0	3	3	1	99	67	2	c	1	0	1	2	0	0	1	0	0	1	1	0	1	1	0	0	2
212	女	汉	贵州省福泉市	患者本人	周元银	腾云	30	19	-	-	贵州省福泉市	0	1	2	1	99	120	2	c	1	0	0	2	0	0	1	1	0	1	1	0	2	1	0	0	1
213	男	汉	贵州省都匀市	患者本人	陈弦禄	王世琴	37	22	-	-	贵州省惠水县濛江街道办事处兴章村是吧组2号	0	1	2	1	99	0	1	c	1	0	0	2	0	0	1	0	0	1	1	0	1	1	0	0	1
214	男	汉	贵州省毕节市	患者本人	陈虞江	向春燕	29	25	-	-	贵州省毕节市龙场营镇水井村二组23号	0	1	2	1	99	62	1	a	4	0	0	2	0	0	1	0	0	0	1	0	1	1	0	0	1
215	女	汉	贵州省金沙县	患者本人	顾元勋	许远琴	26	28	-	-	贵州省金沙县石场乡鹿楼村光明组	0	4	1	1	99	149	2	a	2	0	0	2	0	0	1	0	0	1	1	0	2	2	0	0	1
216	女	汉	贵州省黔西县	患者本人	胡学钊	陈加艳	30	26	-	-	贵州省黔西县谷里镇松林廖家一组	0	4	自由职业者	1	99	73	1	b	1	0	0	2	0	0	1	0	0	0	1	0	1	1	0	0	2
217	女	苗族	贵州省麻江县	患者本人	胡勇	龙开菊	36	26	-	-	贵州省麻江县谷硐镇摆沙村胡广组	0	1	2	1	99	71	1	a	3	0	0	2	0	0	1	0	0	0	1	0	1	1	0	0	2
218	男	汉	贵州省黄平县	患者本人	黄天武	徐明英	33	37	-	-	贵州省凯里市华联路227号	0	1	2	1	99	88	1	c	2	0	0	2	0	0	1	0	0	0	1	0	1	1	0	0	3
219	男	布依族	贵州省织金县	患者本人	李勇	赵倩倩	23	19	-	-	贵州省织金县牛场镇沙沟祠堂组	0	1	2	1	99	65	1	c	1	0	0	2	0	0	1	0	0	1	1	1	1	1	0	0	2
220	男	穿青族	贵州省织金县	患者本人	李玉林	宋俊敏	32	32	-	-	贵州省织金县纳雍乡三岔村杨柳组	0	3	3	1	99	71	2	c	1	0	0	2	0	0	1	0	0	1	1	0	1	1	0	0	2
221	女	汉	贵州省松桃苗族自治县	患者本人	李太勇	戴露艳	35	35	-	-	贵州省松桃苗族自治县大路乡大陆村白岩塘组	0	2	2	1	99	72	1	其他	2	0	0	2	0	0	1	0	0	0	1	0	2	1	0	0	3
222	女	汉	贵州省雷山县	患者本人	李正光	刘丽	37	38	-	-	贵州省黔东南雷山县西江镇开觉村10组	0	1	2	1	99	55	1	a	2	0	0	2	0	0	1	0	0	0	1	0	2	1	0	0	1
223	女	苗族	贵州省丹寨县	患者本人	李承书	卢幺妹	26	19	-	-	贵州省丹寨县排调镇也都村一组5号附1号	0	3	3	1	99	29	1	a	2	0	0	2	0	0	1	0	0	0	1	1	1	1	0	0	1
224	女	汉	贵州省普定县	患者本人	李典鑫	刘登芬	25	22	-	-	贵州省普定县穿洞街道龙场村大寨组	0	彭吉艳	1	1	99	74	1	b	1	0	0	2	0	0	1	0	0	0	1	0	1	1	0	0	1
225	女	布依族	贵州省独山县	患者本人	梁均	陆家英	24	24	-	-	贵州省独山县白泉镇营上路64号附1号	0	2	2	1	99	60	1	c	2	0	0	2	0	0	1	0	0	0	1	0	1	1	0	0	3
226	女	汉	贵州省关岭布依族苗族自治县	患者本人	廖显云	王万芬	21	21	-	-	贵州省关岭布依族苗族自治县花江镇曾家湾村巴平湾组	0	1	2	1	99	94	1	b	1	0	0	2	0	0	1	0	0	0	1	0	2	2	0	0	1
227	女	苗族	贵州省织金县	患者本人	谢勇	杨芸	25	29	-	-		0	4	1	1	99	99	2	c	1	0	1	2	0	0	1	0	0	1	1	0	1	1	0	0	1
228	男	汉	贵州省织金县	患者本人	刘玉全	陈永	52	44	-	-	贵州省织金县纳雍乡新普村水淹坝组	0	1	2	1	99	45	1	a	2	0	0	2	0	0	1	0	0	0	1	1	1	1	0	0	2
229	女	汉	贵州省三穗县	患者本人	刘先刚	张友菊	26	21	-	-	贵州省三穗县瓦寨镇晓隘村2街组	0	2	先生	1	11	18	2	a	2	0	0	2	0	0	1	0	0	1	2	0	1	1	0	1	1
230	女	苗族	贵州省镇宁布依族苗族自治县	患者本人	王京刚	周香妹	22	21	-	-	贵州省镇宁布依族苗族自治县革利乡格邦村一组	0	1	2	1	11	75	1	c	1	0	0	2	0	0	1	0	0	0	1	0	1	3	0	0	3
231	男	汉	贵州省大方县	患者本人	龙勇	王琴	22	22	-	-	贵州省大方县大方镇庆云村二组	0	3	1	1	11	90	2	c	1	0	0	2	0	0	1	0	0	1	2	0	1	3	0	0	2
232	男	汉	贵州省施秉县	患者本人	龙正凡	杨阿英	40	39	-	-	贵州省施秉县双井镇黄琴村九组	0	2	1	1	11	200	2	c	2	0	0	2	0	0	1	0	0	1	2	1	1	1	0	0	3
233	女	侗族	贵州省岑现县	患者本人	龙彬	杨慧	38	37	-	-	贵州省岑现县大1镇茂隆村半湾组	0	1	2	1	11	46	1	b	1	0	0	2	0	0	1	0	0	0	1	1	1	1	0	0	2
234	男	土家族	贵州省镇远县	患者本人	骆书杰	洪美	46	33	-	-	贵州省镇远县尚寨乡丰收行政乐元组	0	1	2	1	11	0	1	c	1	0	0	2	0	0	1	0	0	1	2	0	1	1	0	0	3
235	男	汉	贵州省大方县	患者本人	吴海	刘敏	24	25	-	-	贵州省大方县大方镇白石村奢香古镇	0	3	3	1	11	70	1	b	1	0	0	2	0	0	1	0	0	0	1	0	1	1	0	0	2
236	女	汉	贵州省施秉县	患者本人	吴昌银	李秀花	28	25	-	-	贵州省施秉县双井镇瓮西村冷水冲四组	0	3	3	1	11	46	1	a	2	0	0	2	0	0	1	0	0	0	1	1	1	1	0	1	2
237	男	土家族	贵州省铜仁市	患者本人	徐进	张丽娜	27	26	-	-	贵州省铜仁市碧江区铜兴大道3号	0	2	3	1	11	42	1	b	1	0	0	2	0	0	1	0	0	0	1	0	1	1	0	0	2
238	男	汉	贵州省水城县	患者本人	徐天贵	黄加梅	30	26	-	-	贵州省六盘水市水城县双水朝阳小区	0	4	3	1	11	34	1	c	2	0	0	2	0	0	1	0	0	0	1	1	1	3	0	0	3
239	男	侗族	贵州省岑巩县	患者本人	杨雷	龙林学	27	23	-	-	贵州省岑巩县大1镇大1村兴龙湾组	0	1	2	1	11	32	1	a	2	0	0	2	0	0	1	0	0	0	1	1	1	1	0	0	1
240	男	布依族	贵州省荔波县	患者本人	姚廷招	黄曲清	30	22	-	-	贵州省荔波县黎明关乡板寨村交乐组22号	0	1	2	1	11	25	1	a	2	0	0	2	0	0	1	0	0	0	1	0	1	3	0	1	1
241	男	汉	贵州省贵阳市	患者本人	郑荣	袁永梅	29	31	-	-	贵州省贵阳市云岩区黔灵镇西瓜村沙冲村民组	0	1	2	1	11	31	1	c	2	0	0	2	0	0	1	0	0	0	1	0	2	1	0	0	1
242	女	黎族	贵州省关岭布依族苗族自治县	患者本人	陈儒金	郭昌艳	32	27	-	-	贵州省关岭布依族苗族自治县15号	0	1	2	1	11	43	1	a	3	0	0	2	0	0	1	0	0	0	1	1	1	1	0	0	1
243	男	汉	贵州省赫章县	患者本人	陈勇	刘翠	28	24	-	-	贵州省赫章县松林坡白族彝族苗族乡倮住村刘家坪组	0	1	2	1	11	46	1	c	3	0	0	2	0	0	1	0	0	0	1	0	1	1	0	0	1
244	男	汉	贵州省赫章县	患者本人	高红	郑玉梅	26	25	-	-	贵州省赫章县罗州乡龙科村新营组45号	0	1	2	1	11	32	1	a	2	0	0	2	0	0	1	0	0	0	1	1	1	1	0	0	2
245	男	汉	贵州省长顺县	患者本人	金光红	胡金	36	28	-	-	贵州省长顺县广顺镇北场村六组	0	2	1	1	11	69	1	b	1	0	0	2	0	0	1	0	0	0	1	0	2	1	0	0	1
246	女	汉	贵州省大方县	患者本人	康2文	肖云梅	33	29	-	-	贵州省大方县水塘村老屋组	0	2	2	1	11	67	1	c	4	0	0	2	0	0	1	0	0	0	1	0	1	1	0	0	2
247	男	汉	贵州省龙里县	患者本人	李大金	苏永惠	35	27	-	-	贵州省龙里县冠山街西城社区茅草冲组	0	1	2	1	11	33	1	a	2	0	0	2	0	0	1	0	0	0	1	0	1	3	0	0	2
248	男	汉	贵州省普定县	患者本人	申阳	陆艳	20	21	-	-	贵州省普定县鑫旺大市场A区	0	2	3	1	11	46	1	a	3	0	0	2	0	0	1	0	0	0	1	0	1	1	0	1	3
249	男	汉	黎平县	本人	石明生	范天琼	42	29	-	-	贵州省黎平县永从乡高贡村四组	0	1	2	1	99	63	2	c	1	0	0	2	0	0	1	0	0	0	1	0	1	3	0	0	1
250	女	汉	镇宁县	本人	王京刚	周香妹	21	20	-	-	贵州省镇宁县布依族苗族自治县格利乡格邦村1组	0	1	2	1	14	75	1	c	2	0	0	2	0	0	1	0	0	0	1	0	1	3	0	0	3
251	男	汉	贵州省贵阳市	本人	王海兵	黄继丽	24	20	-	-	贵州省贵阳市花溪区关口安置小区	0	1	3	1	14	45	1	b	1	0	0	2	0	0	1	0	0	0	1	0	1	1	0	0	3
252	男	汉	其他	本人	王文波	胡俊秋	25	24	-	-	贵州省平坝县齐伯乡烟硐村四元组	0	1	2	1	14	29	1	a	2	0	0	2	0	0	1	0	0	0	1	1	1	1	0	0	1
253	女	汉	从江县	本人	吴老合	杨婢花	34	36	-	-	贵州省从江县谷坪乡五一村二组	0	1	2	1	14	99	1	c	4	0	0	2	0	0	1	0	0	0	1	0	2	3	0	0	1
254	女	汉	岑巩县	本人	向邦福	许永珍	35	33	-	-	贵州省岑巩县大1镇凉水井村凉水井组	0	1	1	1	14	32	1	b	1	0	0	2	0	0	1	0	0	0	1	1	1	3	0	0	2
255	男	汉	紫云县	本人	杨小江	王芳芳	25	23	-	-	贵州省紫云苗族布依族自治县松山镇青河村廖家坡	0	1	2	1	14	50	2	c	1	0	0	2	0	0	1	0	0	1	1	0	1	3	0	0	3
256	男	汉	贵州省普定县	本人	杨守伟	姚菊香	29	29	-	-	贵州省普定县白岩镇新寨村十一组	0	2	3	1	14	30	1	a	2	0	0	2	0	0	1	0	0	0	1	1	1	1	0	0	2
257	男	汉	贵州省长顺县	患者本人	何凤銮	李妹妹	28	27	-	-	贵州省长顺县长寨街道付家院村弯子头组5号	0	1	3	1	14	55	1	a	3	0	1	2	0	0	1	0	0	0	1	1	1	1	0	0	3
258	女	汉	贵州省织金县	患者本人	胡金志	刘飞艳	27	21	-	-	贵州省织金县	0	2	3	1	14	80	1	c	2	0	0	2	0	0	1	0	0	0	1	0	1	2	0	0	3
259	女	汉	贵州省毕节市	患者本人	石明军	罗丽	28	28	-	-	贵州省毕节市七星关区撒拉溪镇朝营村朝子地组9号	0	1	2	1	14	33	1	a	2	0	0	2	0	0	1	0	0	0	1	0	1	1	0	0	3
260	女	汉	贵州省修文县	患者本人	唐波	罗家丽	30	23	-	-	贵州省修文县谷堡乡索桥村下寨组	0	1	2	1	14	35	1	c	2	0	0	2	0	0	1	0	0	0	1	0	1	1	0	0	1
261	男	布依族	贵州省开阳县	患者本人	王维艳	苏志祥	24	21	-	-	贵州省开阳县龙岗镇大石板村十三寸组	0	1	3	1	14	38	1	c	3	0	0	2	0	0	1	0	0	0	1	1	1	1	0	0	1
262	女	汉	贵州省金沙县	患者本人	王肖	马杰	25	24	-	-	贵州省金沙县沙土镇同心村胜二组31号	0	1	2	1	14	60	1	c	2	0	0	2	0	0	1	0	0	0	1	0	1	1	0	0	3
263	男	布依族	贵州省镇宁布依族苗族自治县	患者本人	吴文光	伍小河	25	21	-	-	贵州省镇宁布依族苗族自治县黄果树镇油寨村	0	2	3	1	99	24	1	a	2	0	0	2	0	0	1	0	0	0	1	1	1	1	0	0	1
264	女	布依族	贵州省贵定县	患者本人	谢开华	田凤琴	28	26	-	-	贵州省贵定县云雾镇小普村小普组51号	0	2	3	1	99	59	1	b	1	0	0	2	0	0	1	0	0	0	1	1	1	1	0	0	1
265	女	彝族	贵州省威宁彝族回族自治县	患者本人	陈荣盛	罗琴飞	33	24	-	-	贵州省威宁彝族回族自治县板底乡清河村四组	0	1	2	1	20	95	1	c	2	0	0	2	0	0	1	0	0	0	1	0	3	3	0	0	2
266	男	苗族	贵州省黔西县	患者本人	陈启均	杨敏	23	24	-	-	贵州省黔西县定新乡新山村第二组	0	4	2	1	20	77	2	c	2	0	0	2	0	1	1	0	1	1	2	1	1	1	0	0	3
267	男	汉	贵州省毕节市	患者本人	陈联红	李贵琴	19	17	-	-	贵州省威宁彝族回族苗族自治县	0	1	3	1	20	50	1	a	2	0	0	2	0	0	1	0	0	0	1	1	1	1	0	0	2
268	女	布依族	贵州省平坝县	患者本人	韦继胜	陈思思	30	28	-	-	贵州省平坝县高峰镇麻郎村花排27号	0	1	2	1	20	61	1	b	1	0	0	2	0	0	1	0	0	0	1	0	1	1	0	0	1
269	女	土家族	贵州省施秉县	患者本人	董毅	李雪	40	36	-		贵州省施秉县城关镇文化街75号	0	1	2	1	20	60	1	b	1	0	0	2	0	0	1	0	0	0	1	0	1	1	0	0	3
270	女	汉	贵州省惠水县	患者本人	范朝伟	曾广兰	18	19	-	-	贵州省惠水县抵季乡蛮纳村坳背组56号	0	1	2	1	20	62	2	c	1	0	0	2	0	0	1	0	0	1	2	0	1	1	0	0	2
271	男	苗族	贵州省从江县	患者本人	滚土荣	石江唤	30	18	-	-	贵州省从江县丙妹镇尧等村六组	0	1	2	1	20	60	1	c	4	0	0	2	0	0	1	0	0	0	1	0	1	1	0	0	2
272	女	汉	贵州省黔西县	患者本人	何文龙	王绪	30	29	-	-	贵州省黔西县红林乡桃井夜桔二组	0	1	2	1	20	35	1	b	1	0	0	2	1	0	1	1	0	0	1	0	1	1	0	0	1
273	男	汉	贵州省贵定县	患者本人	金德恩	金兰	18	18	-	-	贵州省贵定县云雾镇摆城村5组	0	1	3	1	20	50	1	a	2	0	0	2	0	0	1	0	0	0	1	1	2	1	0	0	2
274	男	汉	贵州省修文县	患者本人	康文鹏	吴忠琴	31	23	-	-	贵州省修文县石安村12组	0	1	3	1	99	79	2	a	1	0	0	2	0	0	1	0	0	1	1	0	1	1	0	0	1
275	女	穿青族	贵州省纳雍县	患者本人	李怡	周丽芳	22	24	-	-	贵州省纳雍县百兴镇水头上村雁鹅组	0	1	2	1	99	65	1	b	1	0	0	2	0	0	1	0	0	0	1	0	1	1	0	0	1
276	女	苗族	贵州省息烽县	患者本人	李绍远	田作梅	33	34	-	-	贵州省息烽县流长乡李安寨村李安寨组	0	2	3	1	99	62	3	a	2	0	0	2	0	0	1	0	0	1	1	1	1	1	0	0	2
277	女	汉	贵州省织金县	患者本人	李从高	孟娴	28	23	-	-	贵州省织金县珠藏镇华山村华口组45号	0	1	2	1	99	80	3	c	3	0	0	2	0	0	1	0	0	1	2	0	2	1	0	0	1
278	男	苗族	贵州省榕江县	患者本人	李胜国	杨老本	35	32	-	-	贵州省榕江县平江乡高鸟村第一组	0	1	2	1	99	25	1	a	2	0	0	2	0	0	1	0	0	0	1	0	1	1	0	0	2
279	女	汉	贵阳市织金县	患者本人	李文武	侯维红	24	19	-	-	贵阳市织金县桂果镇新华村塘上组	0	1	2	1	99	73	2	c	1	-	0	2	0	0	1	0	0	1	1	0	1	3	0	0	2
280	男	汉	贵州省盘县	患者本人	李维兵	黄彩	31	26	-	-	贵州省盘县普田乡狗场坝村一组56号	0	1	2	1	99	126	1	c	3	-	0	1	0	0	1	0	0	0	1	0	1	3	0	0	3
281	女	汉	贵州紫云	患者本人	刘顺和	姚贤芬	23	19	-	-	贵州省紫云苗族布依族自治县猴场镇田坝村坟山组	0	4	1	1	99	60	4	c	2	-	0	2	0	0	1	0	0	1	2	0	1	1	0	0	1
282	女	汉	贵州省息烽县	患者本人	刘江	冉慧敏	32	34	-	-	贵州省息烽县流长乡甘溪村杜家山上组	0	1	3	1	99	46	1	a	3	-	1	2	0	0	1	0	0	0	1	1	1	1	0	0	1
283	女	苗族	贵州省松桃苗族自治县	患者本人	龙秀卫	麻风云	28	21	-	-	贵州省松桃苗族自治县世昌乡木厂村一组	0	1	3	1	2	35	2	c	1	-	0	2	0	0	1	0	0	1	2	0	1	1	0	0	3
284	男	汉	贵州省松桃苗族自治县盘石镇桃古坪村桃古坪组	患者本人	龙正亚	吴乔芝	31	20	-	-	贵州省松桃苗族自治县盘古镇桃古村古坪组	0	1	3	1	2	61	2	c	1	-	0	2	0	0	1	0	0	1	2	0	2	1	0	0	3
285	男	汉	六枝特区	患者本人	卢江华	李玉先	28	20	-	-	贵州省六枝特区关寨镇左坝村陈上组	0	1	3	1	2	45	1	a	3	0	0	2	0	0	1	0	0	0	1	1	1	1	0	0	1
286	女	穿青族	贵州省织金县	患者本人	卢益	赵若云	22	19	-	-	贵州省织金县沙井巷216号	0	3	3	1	2	40	1	a	3	0	0	2	0	0	1	0	0	0	1	1	1	1	0	0	3
287	女	苗族	贵州省锦屏县	患者本人	罗帮志	吴春梅	32	24	-	-	贵州省锦屏县钟灵乡坪寨村八组169号	0	1	2	1	2	25	1	a	2	0	0	2	0	0	1	0	0	0	1	1	1	1	0	0	2
288	男	汉	贵州省贞丰县	患者本人	罗珊	黄阿2	30	29	-	-	贵州省贞丰县鲁容乡里秀村四组9号	0	1	2	1	2	64	1	a	3	0	0	2	0	0	1	0	0	0	1	1	1	1	0	0	1
289	女	仫佬族	贵州省凯里市	患者本人	蒙光勇	文金梅	27	23	-	-	贵州省凯里市下司镇花桥镇新寨组45号	0	1	2	1	2	50	2	c	1	0	0	2	0	0	1	0	0	1	1	0	1	2	0	0	2
290	男	汉	贵州省三都水族自治县	患者本人	潘洪书	韦小会	27	25	-	-	贵州省三都水族自治县2和镇拉海村海古组	0	2	2	1	2	86	2	c	1	0	1	2	0	0	1	0	0	1	1	0	1	1	0	0	3
291	男	苗族	贵州省开阳县	患者本人	潘发明	晏婷	25	22	-	-	贵州省开阳县城关镇石头村苦桥冲组5号	0	1	2	1	2	69	1	a	3	0	0	2	0	0	1	0	0	0	1	1	1	1	0	0	1
292	女	汉	贵州省息烽县	患者本人	潘林	关娟	33	33	-	-	贵州省息烽县小寨坝镇小寨坝组上坝田组	0	3	2	1	2	50	2	c	1	0	0	2	0	0	1	0	0	1	1	0	1	1	0	0	2
293	女	汉	贵州省黔西县	患者本人	漆波	王荣	27	25	-	-	贵州省黔西县甘棠乡同心村水草组	0	1	3	1	2	74	2	c	1	0	0	2	0	0	1	0	0	1	1	0	1	1	0	0	2
294	女	汉	贵州省开阳县	患者本人	邱开江	吕定娥	23	21	-	-	贵州省开阳县南江乡双塘村江山组	0	2	2	1	2	50	1	b	1	0	0	2	0	0	1	1	0	0	1	0	1	1	0	0	2
295	男	汉	贵州省三都水族自治县	患者本人	石阳石	陆牛妹	32	28	-	-	贵州省三都水族自治县2和镇2和村姑引二组110号	0	3	2	1	2	44	2	b	1	0	0	2	0	0	1	0	0	1	2	1	1	1	0	0	1
296	女	汉	贵州省黔西县	患者本人	汤承峰	王琴	33	28	-	-	贵州省黔西县洪水乡源水村新河一组	0	1	2	1	2	49	2	c	1	0	0	2	0	0	1	0	0	1	1	0	2	1	0	0	1
297	男	汉	贵州省兴义市	患者本人	王大友	李仁琴	28	24	-	-	贵州省兴义市三江口镇黄角树村松梁杠组	0	1	2	1	2	28	1	a	2	0	0	2	0	0	1	0	0	0	1	0	1	1	0	0	1
298	男	布依族	贵州省惠水县	患者本人	王太平	杨王芬	34	36	-	-	贵州省惠水县芦山镇渔湾村七组	0	1	2	1	2	60	1	b	1	0	0	2	0	0	1	0	0	0	1	0	1	1	0	0	2
299	男	汉	贵州省贵阳市	患者本人	曾居友	姜群	40	28	-	-	贵州省贵阳市南明区落宝寨39号	0	1	2	1	2	85	2	c	1	0	0	2	0	0	1	0	0	1	1	0	1	3	0	0	3
300	女	汉	贵州省平坝县	患者本人	徐胡贵	刘琴	28	24	-	-	贵州省平坝县齐伯乡木威村三组55号	0	1	2	1	2	67	1	c	3	0	0	2	0	0	1	0	0	0	1	1	1	1	0	0	3
301	女	侗族	贵州省天柱县	患者本人	杨添美	胡秋银	29	33	-	-	贵州省天柱县高酿镇甘洞村街上一组78号	0	1	2	1	2	135	2	c	1	0	0	2	0	0	1	0	0	1	1	0	2	3	0	0	3
302	女	汉	贵州省习水县	患者本人	杨风	蔡丽芬	33	28	-	-	贵州省习水县醒民镇马蹄村七组19号	0	1	2	1	2	32	2	c	1	0	0	2	0	0	1	0	0	1	1	0	1	1	0	0	3
303	男	汉	贵州省大方县	患者本人	杨骐玮	白小维	22	23	-	-	贵州省大方县大方镇人民南街	0	1	3	1	2	49	1	a	3	0	0	2	0	0	1	0	0	0	1	1	3	3	0	0	1
304	女	汉	贵州省瓮安县	患者本人	易忠友	安芬	34	24	-	-	贵州省瓮安县平定营三合村墓坟组8号	0	1	1	1	2	58	1	b	1	0	0	2	0	0	1	0	0	0	1	1	1	2	0	0	2
305	女	汉	贵州省习水县	患者本人	余吉松	熊小凤	23	22	-	-	贵州省习水县官店镇官店村井山组	0	1	2	1	2	31	1	b	1	0	0	2	0	0	1	0	0	0	1	0	2	1	0	0	2
306	女	苗族	贵州省盘县	患者本人	余大权	袁冬玲	30	22	-	-	贵州省盘县普古乡陈家寨村三组46号	0	1	2	1	2	35	1	b	1	0	0	2	0	0	1	0	0	0	1	0	2	1	0	0	2
307	男	汉	贵州省毕节市威宁彝族回族苗族自治县	患者本人	张才贵	高秀梅	24	24	-	-	贵州省毕节市威宁彝族回族苗族自治县龙街镇营合村新桥组	0	1	3	1	2	42	1	c	3	0	0	2	0	0	1	0	0	0	1	0	1	1	0	0	3
308	男	彝族	贵州省赤水市	患者本人	赵立学	张慧	36	35	-	-	贵州省赤水市长沙镇团结路438号	0	3	3	1	2	55	1	b	1	0	0	2	0	0	1	0	0	0	1	1	1	3	0	0	3
309	男	布依族	贵州省织金县	患者本人	朱仁贵	韦孟琴	30	28	-	-	贵州省织金县以那镇三合村垮坡组	0	3	1	1	2	74	2	a	3	0	0	2	0	0	1	0	0	1	2	1	1	3	0	0	2
310	女	汉	贵州省六枝特区	患者本人	左金灵	万晶	32	28	-	-	贵州省你枝特区平寨镇那平路46号附9号	0	3	2	1	2	33	2	a	2	0	1	2	0	0	1	0	0	1	2	1	2	1	0	1	3
311	男	汉	贵州省贵定县	患者本人	苍先林	金定凤	27	21	初2	初2	贵州省贵定县抱管乡小普村响水寨57号	0	1	2	1	2	55	1	c	2	0	0	2	0	0	1	0	0	0	2	0	1	1	0	1	2
312	男	彝族	贵州省盘县	患者本人	车重云	侯祥金	39	22	-	-	贵州省盘县鸡场坪乡塘子边村二组	0	1	1	1	2	67	2	c	1	0	0	2	0	0	1	0	0	1	2	0	1	1	0	0	2
313	男	汉	贵州省大方县	患者本人	陈勇	蔡雪薇	21	26	-	-	贵州省大方县大方镇南郊238号	0	3	2	1	2	53	1	a	2	0	1	2	0	0	1	0	0	0	1	0	1	1	0	1	3
314	男	汉	贵州省松桃苗族自治县	患者本人	刘俊	梁芬	19	18	高2	高2	贵州省松桃苗族自治县孟溪镇油蓬村大坳组78号	0	1	2	1	2	52	1	a	2	0	0	2	0	0	1	0	0	0	1	0	1	1	0	0	2
315	女	苗族	贵州省黔西县	患者本人	杨文康	杨依琳	29	20	-	-	贵州省黔西县花溪乡钟山村长沟组	0	1	2	1	2	76	1	a	2	0	0	2	0	0	1	0	0	0	1	1	1	1	0	0	3
316	男	苗族	贵州省望谟县	患者本人	韦小童	刘敏	17	19	-	-	贵州省望谟县乐旺镇新华村冗号组5号	0	3	2	1	2	84	1	a	2	0	0	2	0	0	1	0	1	0	1	1	1	1	0	1	2
317	男	布依族	贵州省水城县	患者本人	吴长春	韦鉴英	28	23	小学	初2	贵州省水城县南开乡沙拉村	0	1	2	1	2	55	1	a	2	0	0	2	0	0	1	0	0	0	1	1	1	1	0	0	1
318	女	彝族	贵州省惠水县	患者本人	许兴飞	吴孝琼	43	32	初2	初2	贵州省惠水县和平镇大坡村大坡六组	0	1	2	1	2	45	1	b	1	0	0	2	0	0	1	0	0	0	1	0	1	1	0	1	2
319	女	苗族	贵州省纳雍县	患者本人	杨航	李丽纱	26	24	-	-	贵州省纳雍县阳长镇自巩村三组	0	1	3	1	2	58	1	b	1	0	0	2	0	0	1	0	0	0	1	0	1	1	0	0	2
320	女	汉	贵州省习水县	患者本人	余吉松	熊小凤	23	22	-	-	贵州省习水县官店镇官店村井山组	0	1	2	1	2	31	1	b	1	0	0	2	0	0	1	1	0	0	1	0	2	1	0	0	2
321	女	布依族	贵州省晴隆县	患者本人	余生发	梁秀龙	28	26	-	-	贵州省晴隆县沙子镇联合村二组	0	1	3	1	2	99	1	c	4	0	0	2	0	0	1	0	1	0	1	0	1	1	0	0	2
322	男	布依族	贵州省贵阳市	患者本人	陈大满	李章艺	28	26	-	-	贵州省贵阳市花溪区溪北办事处石板井村六组18号	0	4	1	1	2	70	3	a	2	0	0	2	0	0	1	0	0	1	1	0	1	1	0	0	2
323	男	汉	贵州省毕节市	患者本人	李光友	包家巧	32	31	-	-	贵州省毕节市五里坪观音桥办事处牌坊村白湾组	0	服务	1	1	2	100	1	b	1	0	0	2	0	0	1	0	0	0	1	0	1	1	0	0	2
324	男	汉	贵州省清镇市	患者本人	何光祥	张兴恋	25	18	-	-	贵州省清镇市新店镇风字岩村蜂子岩组	0	1	3	1	2	100	1	b	1	0	0	2	0	0	1	0	0	0	1	0	1	1	0	0	2
325	女	汉	贵州省纳雍县	患者本人	何志永	张泽群	32	31	-	-	贵州省毕节市纳雍县罗坝乡街上村五组	0	2	1	1	2	55	2	c	2	0	1	2	0	0	1	0	0	1	1	0	1	2	0	0	1
326	女	汉	贵州省织金县	患者本人	李会江	成雨	23	24	-	-	贵州省织金县猫场镇窑上村土地关组	0	2	3	1	2	120	1	c	3	0	0	2	0	0	1	0	0	0	1	0	1	1	0	0	2
327	男	汉	贵州省毕节市	患者本人	陆远龙	杨雪娟	30	26	-	-	贵州省毕节市七星关区何官屯镇龙关冲陡水组	0	2	2	1	2	120	1	a	4	0	0	2	0	0	1	0	0	0	1	0	1	1	0	0	2
328	男	苗族	贵州省水城县	患者本人	罗强	李明娥	27	21	-	-	贵州省水城县米萝乡半坡村枫香组	0	2	1	1	2	90	2	a	1	0	0	2	0	0	1	0	0	1	1	0	1	1	0	0	2
329	男	汉	贵州省毕节市	患者本人	聂祥龙	张春	29	27	-	-	贵州省毕节市田坝镇田坝桥村河边组5号	0	1	1	1	2	125	2	c	1	0	1	2	0	0	1	0	0	1	1	0	1	1	0	1	3
330	女	汉	贵州省织金县	患者本人	彭忠国	顾老七	21	18	-	-	贵州省毕节市织金县杨柳路23号	0	1	1	1	2	90	3	c	2	0	0	2	0	0	1	0	0	1	1	0	1	1	0	0	2
331	男	汉	贵州省遵义市习水县	患者本人	唐忠林	徐天琴	22	21	-	-	贵州省遵义市习水县官店镇新庄村付家沟组	0	2	1	1	2	80	3	c	2	0	0	2	0	0	1	0	0	1	1	0	1	3	0	0	1
332	男	汉	贵州省贵阳市	患者本人	唐涛	刘金金	22	19	-	-	贵州省贵阳市花溪区久安乡巩固村八组27号附1号	0	3	3	1	2	50	1	b	1	0	0	2	0	0	1	0	0	0	1	1	1	1	0	0	2
333	女	汉	贵州省惠水县	患者本人	王伦飞	陈姣	31	23	-	-	贵州省惠水县大坝乡绿化村六组	0	2	3	1	2	110	1	c	3	0	1	2	0	0	1	0	0	0	1	0	1	1	0	1	2
334	男	汉	贵州省安顺市镇宁布依族苗族自治县	患者本人	熊辉	罗文芹	29	27	-	-	贵州省安顺市镇宁布依族苗族自治县马厂镇纳墩村5组	0	2	3	1	2	70	1	c	3	0	0	2	0	0	1	0	0	0	1	0	1	1	0	0	2
335	女	汉	贵州省织金县	患者本人	杨克虎	杨真群	24	23	-	-	贵州省织金县后寨乡路寨河村大寨组	0	3	1	1	2	125	1	其他	2	0	0	2	0	0	1	0	0	0	1	1	1	1	0	0	2
336	男	汉	贵州省开阳县	患者本人	杨春益	刘兴梅	34	24	-	-	贵州省开阳县双流镇石牛村田坝组	0	2	1	1	2	70	2	c	2	0	0	2	0	0	1	0	0	1	1	0	1	1	0	0	2
337	女	汉	贵州省镇远县	患者本人	杨成	龙书相	24	20	-	-	贵州省凯里市镇远县焦溪镇茶园村小季坡组	0	2	3	1	2	95	1	b	1	0	0	2	0	0	1	0	0	0	1	0	2	1	0	0	2
338	男	汉	贵州省赫章县	患者本人	姚文军	徐顺琴	25	27	-	-	贵州省毕节市赫章县达依乡海马村瓮包组	0	4	1	1	2	60	2	a	3	0	0	2	0	0	1	0	0	1	2	1	2	2	0	0	2
339	女	汉	贵州省贵阳市	贵州本人	越训铁	汪继秀	33	24	-	-	贵州省贵阳市花溪区党武乡路寨村四组	0	3	1	1	2	90	2	a	2	0	0	2	0	0	1	0	0	1	1	0	1	2	0	0	1
340	男	汉	贵州省毕节市	患者本人	詹绍军	郭明英	30	32	-	-	贵州省毕节市望城路1号望城花园10幢29单元501	0	2	3	1	2	115	1	c	4	0	0	2	0	0	1	0	0	0	1	0	1	1	0	0	2
341	男	汉	贵州省平塘县	患者本人	赵辉	廖万仙	25	25	-	-	贵州省平塘县平舟镇苗乡村客家寨组	0	2	3	1	2	70	1	a	3	0	0	2	0	0	1	0	0	0	1	1	1	1	0	0	2
342	男	汉	贵州省修文县	患者本人	朱天荣	李顺英	31	33	-	-	贵州省修文县久长镇栋青村	0	3	3	1	2	50	1	a	2	0	0	2	0	0	1	0	0	0	1	1	1	1	0	0	1
343	女	汉	贵州省贵阳市	患者本人	谌勇	赵莹莹	29	26	-	-	贵州省贵阳市小河区黄河南路19号上河城2栋1单元5楼2号	0	2	1	1	2	70	2	a	2	0	0	2	0	0	1	0	0	1	1	1	1	3	0	0	3
344	男	布依族	贵州省独山县	患者本人	郭品伦	徐1凤	38	21	-	-	贵州省独山县麻万镇花国村后山组	0	3	1	1	2	105	2	c	1	0	1	2	0	0	1	0	0	1	1	0	1	3	0	0	3
345	男	布依族	贵州省贵阳市	患者本人	刘付南	王新丽	30	25	-	-	贵州省贵阳市南明区朝阳洞路147号附1号	0	3	3	1	2	70	1	a	2	0	0	2	0	0	1	0	0	0	1	1	1	3	0	0	3
346	男	土家族	贵州省德江县	患者本人	田景阳	安明婵	28	24	-	-	贵州省铜仁市德江县荆州乡青求村彭家组	0	2	1	1	2	35	3	c	2	0	0	2	0	0	1	0	0	1	2	0	1	3	0	0	3
347	女	汉	贵州省清镇市	患者本人	王忠喜	曾云	30	27	-	-	贵州省清镇市站街镇杉树村大寨一组	0	1	2	1	2	70	1	a	2	0	0	2	0	0	1	0	0	0	1	1	1	1	0	0	1
348	男	汉	贵州省贵阳市	患者本人	王红云	谢梅（去世）	42	38	-	-	贵州省贵阳市南明区玉厂路9号附4号	0	1	1	1	2	125	1	b	1	0	0	2	0	0	1	0	0	0	1	1	1	1	0	0	2
349	男	汉	贵州省龙里县	患者本人	杨明圣	姜飞	29	34	-	-	贵州省龙里县谷脚镇谷脚社区哨堡寨13号	0	2	2	1	2	80	1	a	3	0	0	2	0	0	1	0	0	0	1	0	2	1	0	0	2
350	女	彝族	贵州省大方县	患者本人	杨东	吴长琴	29	27	-	-	贵州省大方县百纳乡新华村岩脚组	0	2	1	1	2	110	2	c	1	0	0	2	0	0	1	0	0	1	1	0	1	1	0	0	2
351	女	汉	贵州省长顺县	患者本人	简志云	陈红梅	31	27	-	-	贵州省长顺县2国村叶子组	0	1	3	1	2	70	1	b	1	0	0	2	0	0	1	0	0	0	1	1	1	1	0	0	1
352	女	黎族	贵州省关岭布依族苗族自治县	患者本人	兰晋银	马忠花	19	19	-	-	贵州省安顺市关岭布依族苗族自治县世纪路110号	0	3	2	1	2	55	1	a	3	0	0	2	0	0	1	0	0	0	1	1	1	1	0	0	1
353	女	苗族	贵州省晴隆县	患者本人	李科学	刘艳美	37	32	-	-	贵州省晴隆县残留乡虎场村2田组	0	1	3	1	2	55	2	c	1	0	1	2	0	0	1	0	0	1	2	0	1	1	0	0	1
354	男	汉	贵州省盘县	患者本人	李明荣	蒋美英	28	27	-	-	贵州省六盘水市盘县水塘镇沙地坡村	0	1	3	1	2	70	2	a	2	0	0	2	0	0	1	0	0	1	1	1	1	3	0	0	1
355	男	汉	贵州省贵阳市	患者本人	吴万全	杨芳先	42	39	-	-	贵州省贵阳市花溪区燕楼乡槐舟村二组50号	0	3	2	1	2	65	2	c	1	0	0	2	0	0	1	0	0	1	1	0	1	3	0	0	3
356	男	汉	贵州省修文县	患者本人	林明友	李贤敏	25	21	-	-	贵州省贵阳市修文县朝阳村五星一组	0	3	2	1	2	60	1	b	1	0	0	2	0	0	1	0	0	0	1	0	1	1	0	0	1
357	男	汉	贵州省黄平县	患者本人	林丰敬	徐艳	34	27	-	-	贵州省黄平县旧州镇平东村一组	0	3	娶她	1	2	90	2	c	1	0	0	2	0	0	1	0	1	1	1	0	1	3	0	0	3
358	女	汉	贵州省织金县	患者本人	刘江	黄德秀	28	27	-	-	贵州省织金县藏镇鱼塘村小寨组	0	2	2	1	2	35	3	c	2	0	0	2	0	0	1	0	0	1	1	1	1	1	0	0	2
359	男	苗族	贵州省松桃苗族自治县	患者本人	龙光秀	唐和凤	27	21	-	-	贵州省松桃苗族自治县盘信盐厂村四组	0	4	3	1	2	165	2	c	1	0	0	2	0	0	1	0	0	1	2	1	1	3	0	0	3
360	女	汉	贵州省威宁彝族回族苗族自治县	患者本人	罗忠云	潘学芬	38	39	-	-	贵州省威宁彝族回族苗族自治县云贵乡新民村新民组	0	2	2	1	2	85	2	c	1	0	0	2	0	0	1	0	0	1	1	0	1	1	0	0	1
361	女	苗族	贵州省天柱县	患者本人	罗传来	钟芳梅	38	29	-	-	贵州省天柱县瓮洞镇同心村兴龙组	0	3	3	1	2	60	1	b	1	0	0	2	0	0	1	0	0	0	1	1	1	3	0	0	3
362	男	汉	贵州省普定县	患者本人	马林	唐春燕	36	26	-	-	贵州省安顺市普定县白果村白果组	0	1	3	1	2		2	c	1	0	1	2	0	0	1	0	0	1	1	0	1	1	0	0	1
363	男	汉	贵州省普定县	患者本人	秦华	江玉云	23	21	-	-	贵州省普定县鸡场坡哪构村岔河组	0	1	2	1	2		2	c	1	0	0	2	0	0	1	0	0	1	1	1	1	1	0	0	1
364	男	汉	贵州省纳雍县	患者本人	尚小爱	王群香	29	26	-	-	贵州省纳雍县曙光乡河沟村四改猫组	0	1	3	1	2	83	1	c	3	0	0	2	0	0	1	0	0	0	1	1	1	1	0	0	2
365	女	汉	贵州省修文县	患者本人	宋乃林	郑绍惠	40	39	-	-	贵州省修文县六光镇六广村2坪组	0	1	2	1	2		1	a	3	0	0	2	0	0	1	0	0	0	1	0	1	1	0	0	1
366	女	汉	贵州省罗甸县	患者本人	王小力	王小先	32	30	-	-	贵州省罗甸县凤亭乡交吾村7组	0	2	1	1	2	80	1	a	3	0	0	2	0	0	1	0	0	0	1	0	1	1	0	0	3
367	女	汉	贵州省织金县	患者本人	温忠志	李育飞	29	28	-	-	贵州省织金县后寨乡马窝寨村小三组	0	1	2	1	2		1	a	3	0	0	2	0	0	1	0	0	0	1	1	1	2	0	0	1
368	男	汉	贵州省三都水族自治县	患者本人	吴敏权	吴新妹	26	18	-	-	贵州省三都水族自治县九仟镇水条村拉药组	0	2	3	1	2	60	1	a	3	0	0	2	0	0	1	0	0	0	1	0	1	1	0	0	3
369	女	汉	贵州省松桃苗族自治县	患者本人	徐鹏	张云梅	18	19	-	-	贵州省铜仁市开发区五显庙	0	3	3	1	2	80	1	a	3	0	0	2	0	0	1	0	0	0	1	1	1	3	1	0	1
370	男	汉	贵州省纳雍县	患者本人	王双喜	谢双梅	26	36	-	-	贵州省纳雍县维新镇鱼塘村大麻窝组	0	3	3	1	2	65	1	b	1	0	0	2	0	0	1	0	0	0	1	0	1	1	0	0	2
371	男	汉	贵州省织金县	患者本人	张晓伟	龙三妹	30	29	-	-	贵州省织金县牛场镇张家寨村大营组	0	1	2	1	2		1	c	4	0	1	2	0	0	1	0	0	0	1	0	1	1	0	0	1
372	男	汉	贵州省清镇市	患者本人	赵虎	关富燕	23	21	-	-	贵州省清镇市站街镇山村大落海组	0	3	2	1	2	50	1	b	1	0	0	2	0	0	1	0	0	0	1	0	1	1	0	0	1
373	男	汉	贵州省安顺市	患者本人	桂发全	严孟禅	33	32	-	-	贵州省安顺市西秀区	0	2	3	1	2		1	a	4	0	0	2	0	0	1	0	0	0	1	1	1	3	0	0	3
374	男	汉	贵州省威宁彝族回族苗族自治县	患者本人	李本空	刘么群	24	23	-	-	贵州省威宁彝族回族苗族自治县	0	4	1	1	2	85	1	c	3	0	0	2	0	0	1	0	0	0	1	1	1	3	0	0	3
375	女	汉	贵州省长顺县	患者本人	梁幺来	陈飞云	33	24	-	-	贵州省长顺县打朝村老金组	0	1	2	1	2		1	b	1	0	0	2	0	0	1	0	0	0	1	0	1	1	0	0	1
376	女	汉	贵州省龙里县	患者本人	王光福	李青	25	20	-	-	贵州省龙里县湾滩河镇鱼洞村大寨组	0	1	2	1	2		1	b	1	0	0	2	0	0	1	0	0	0	1	0	1	1	0	0	1
377	女	汉	贵州省贵阳市	患者本人	项应富	陶云	23	22	-	-	贵州省贵阳市乌当区新场镇尖坡村大阪田组	0	2	3	1	2	185	1	其他	2	0	0	2	0	0	1	0	0	0	1	1	1	1	0	0	2
378	女	汉	贵州省大方县	患者本人	熊天敏	苏成燕	33	29	-	-	贵州省大方县长石镇仲麦村	0	1	3	1	2	60	1	a	3	0	0	2	0	0	1	0	0	0	1	1	1	3	0	0	3
379	男	汉	贵州省安顺市	患者本人	严海江	胡娟	28	27	-	-	贵州省安顺市西秀区七眼桥镇	0	1	2	1	2		2	c	1	0	0	1	0	0	1	0	0	1	1	0	1	2	0	0	1
380	女	汉	贵州省惠水县	患者本人	杨光威	李财慧	26	23	-	-	贵州省惠水县大龙乡冗然村下坝组	0	2	2	1	2	80	1	b	1	0	0	2	0	0	1	0	0	0	1	1	1	3	0	0	3
381	女	汉	贵州省麻江县	患者本人	杨显钱	熊仕飞	20	19	-	-	贵州省麻江县景阳村下排组	0	1	2	1	2		1	b	1	0	0	2	0	0	1	0	1	0	1	1	1	1	0	0	1
382	男	汉	贵州省水城县	患者本人	余志相	崔敏	22	19	-	-	贵州省水城县阿戛镇菁口村庆丰组	0	1	1	1	2		1	b	1	0	0	2	0	0	1	0	0	0	1	1	1	1	0	0	2
383	男	汉	贵州省兴仁县	患者本人	陈刚	杨柳	39	34	-	-	贵州省兴义市兴仁镇鲁础回族乡堵氽村5组	0	2	3	1	2		1	a	3	0	0	2	0	0	1	0	0	0	1	0	1	1	0	0	1
384	女	汉	贵州省安龙县	患者本人	贺国伦	丁云霞	32	28	-	-	贵州省安龙县万峰湖镇永和村板告组	0	2	3	1	2	93	1	c	1	0	0	2	0	0	1	0	0	1	1	1	1	3	0	0	2
385	男	汉	贵州省贵阳市	患者本人	龙招斌	梁佳佳	38	24	-	-	贵州省贵阳市小河区青溪办事处杨2村10号附1号	0	1	3	1	2		1	其他	2	0	0	2	0	0	1	0	0	0	1	1	1	1	0	0	1
386	女	汉	贵州省贵阳市	患者本人	马学彬	马仁义	43	41	-	-	贵州省贵阳市白云区铝兴社区金塘细节19号1单元501	0	2	3	1	2	60	1	其他	2	0	0	2	0	0	1	0	0	0	1	1	1	1	0	0	1
387	男	汉	贵州省罗甸县	患者本人	莫杰	王妹	38	25	-	-	贵州省罗甸县云干乡八木村莫家组6号	0	1	3	1	2	59	1	a	3	0	0	2	0	0	1	0	0	0	1	1	1	3	0	0	1
388	男	汉	贵州省贵阳市	患者本人	欧阳浩宇	彭艳	29	20	-	-	贵州省贵阳市清镇红枫一小二小区	0	患者外婆	3	1	2	70	1	a	3	0	0	2	0	0	1	0	0	0	1	0	1	1	0	0	1
389	男	汉	贵州省息烽县	患者本人	宋德学	覃红飞	47	39	-	-	贵州省贵阳市息烽县流长镇宋家寨村	0	2	3	1	2	65	1	a	3	0	0	2	0	0	1	0	0	0	1	1	1	1	0	0	1
390	女	汉	贵州省织金县	患者本人	李玉祥	熊忠艳	26	26	-	-	贵州省织金县化起镇毛栗寨村下冲组	0	3	2	1	2	115	2	c	1	0	0	2	0	0	1	0	0	1	1	1	1	1	0	0	1
391	女	汉	贵州省贵阳市	患者本人	王良银	丁桶菊	22	21	-	-	贵州省贵阳市白云区麦架乡果园村孙关1组	0	外婆	3	1	2		2	c	1	0	0	2	0	0	1	0	0	1	1	0	1	1	0	0	3
392	女	彝族	贵州省赫章县	患者本人	文周	王应仙	29	24	-	-	贵州省赫章县双坪乡儿马冲村上冲组	0	2	2	1	2	100	1	c	2	0	0	2	0	0	1	0	0	0	1	1	1	1	0	0	1
393	男	苗族	贵州省福泉市	患者本人	伍顶伟	张艳	33	28	-	-	贵州省福泉市陆坪镇勾刀冲组	0	3	3	1	2		1	a	2	0	0	2	0	0	1	0	0	0	1	0	1	1	0	0	1
394	男	汉	贵州省安顺市	患者本人	杨开心	杨梦婷	23	22	-	-	贵州省安顺市天铺石板寨	0	1	2	1	2	70	1	a	3	0	0	2	0	0	1	0	0	0	1	1	1	2	0	0	1
395	男	汉	贵州省六盘水六枝特区	患者本人	杨启雄	伍利红	27	22	-	-	贵州省六盘水市六枝特区木岗镇小黄土村3组	0	2	2	1	2		2	c	1	0	0	2	0	0	1	0	0	1	1	1	2	1	0	0	1
396	女	汉	贵州省兴仁县	患者本人	张定贵	龚詹翠	28	22	-	-	贵州省兴仁县鲁班营回族乡堵氽乡村六组	0	3	2	1	99	115	2	c	1	0	0	2	0	0	1	0	0	1	1	1	1	1	0	0	1
397	女	汉	贵州省修文县	患者本人	赵朋	严利委	29	23	-	-	贵州省修文县猪头村二组	0	3	2	1	99	93	2	c	1	0	0	2	0	0	1	0	0	1	1	0	2	1	0	0	1
398	男	汉	贵州省威宁彝族回族自治县	患者本人	朱思朋	孙福翠	20	17	-	-	贵州省威宁彝族回族自治县	0	1	2	1	99	85	1	b	1	0	0	2	0	0	1	0	0	0	1	1	1	1	0	0	1
399	男	汉	贵州省贵阳市	患者本人	封进	汪秀英	28	22	-	-	贵州省贵阳市观山湖区林东矿务局	0	1	3	1	99	75	1	a	3	0	0	2	0	0	1	0	0	0	1	0	1	1	0	0	3
400	男	汉	贵州省毕节市	患者本人	蒋苏儒	李梦	27	22	-	-	贵州省毕节市琴场镇鱼洞村坪子组	0	1	2	1	99	55	1	a	3	0	0	2	0	0	1	0	0	0	1	0	1	1	0	0	1
401	男	苗族	贵州省织金县	患者本人	已故	杨明芬	27		-	-	贵州省织金县自强乡大冲村龙家寨组	0	3	3	1	99	160	1	c	4	0	0	2	0	0	1	0	0	0	1	0	2	3	0	0	2
402	男	汉	贵州省凯里市黄平县	患者本人	潘义成	沈晓燕	23	23	-	-	贵州省凯里市黄平县新州镇龙塘村七组	0	2	3	1	99	60	1	c	3	0	0	2	0	0	1	0	0	0	1	1	1	3	0	0	3
403	女	汉	贵州省贵阳市	患者本人	唐钧	0	40	39	-	-	贵州省贵阳市金阳2天会展城	0	1	3	1	99	120	1	其他	2	0	0	2	0	0	1	0	0	0	1	0	2	1	0	1	2
404	女	汉	贵州省大方县	患者本人	王君平	陈洪梅	31	30	-	-	贵州省大方县六龙镇纸厂村双河组	0	1	2	1	99	95	1	b	1	0	0	2	0	0	1	0	0	0	1	1	1	3	0	1	3
405	男	汉	贵州省三都县	患者本人	文国章	罗国明	29	22	-	-	贵州省三都水族自治县大河镇平荡村1组	0	1	3	1	10	105	1	c	3	0	0	2	0	0	1	0	0	0	1	0	1	1	0	0	3
406	男	白族	贵州省水城县	患者本人	吴勇	马丽娅	21	20	-	-	贵州省水城县比德乡2心村陈家寨组	0	奶奶	2	1	10	70	1	c	3	0	0	2	0	0	1	0	0	0	1	0	1	3	0	0	2
407	男	汉	贵州省务川仡佬族苗族自治县	患者本人	吴江贵	左芳霞	32	32	-	-	贵州省务川仡佬族苗族自治县大坪镇甘禾村花焦组	0	1	3	1	10	75	1	a	3	0	0	2	0	0	1	0	0	0	1	1	1	1	0	0	1
408	男	汉	贵州省息烽县	患者本人	徐朝忠	李晓芬	30	33	-	-	贵州省息烽县永靖镇人民路39号	0	4	职员	1	10	70	2	a	2	0	0	2	0	0	0	0	0	1	1	1	1	3	0	0	2
409	男	汉	贵州省安顺市	患者本人	徐平	杨小草	32	33	-	-	贵州省安顺市西秀区	0	2	3	1	10	80	1	b	1	0	0	2	0	0	1	0	0	0	1	1	1	1	0	0	3
410	女	土家族	贵州省德江县	患者本人	张雄	程新新	26	24	-	-	贵州省德江县	0	患者祖母	3	1	10	80	2	c	1	0	0	2	0	0	1	0	0	1	1	0	1	1	0	0	1
411	女	汉	贵州省息烽县	患者本人	赵江华	徐进	23	23	-	-	贵州省息烽县石硐镇前锋村青杠寨组	0	1	3	1	10	95	2	c	1	0	0	2	0	0	1	0	0	1	1	0	1	1	0	0	1
412	女	汉	贵州省织金县	患者本人	左勇	田顺群	29	23	-	-	贵州省毕节市织金县茶店乡河边组	0	4	商业服务	1	10	75	2	a	2	0	0	2	0	0	1	0	0	1	1	1	3	1	0	0	3
413	男	汉	贵州省独山县	患者本人	岑义生	覃荣莲	39	31	-	-	贵州省独山县麻万镇居委会下元组22号	0	1	2	1	10	150	2	c	1	0	0	2	0	0	1	0	0	1	1	1	1	3	0	0	3
414	男	黎族	贵州省关岭布依族苗族自治县	患者本人	安国洪	彭开凤	28	22	-	-	贵州省关岭布依族苗族自治县乌镇简庄村坝脚组18号	0	1	1	1	10	85	2	c	1	0	0	2	0	0	1	0	0	1	2	0	2	1	0	0	1
415	女	汉	贵州省六枝特区	患者本人	陈开举	尤祥会	37	37	-	-	贵州省六枝特区平寨镇塔三村上嘎组17号	0	3	1	1	10	120	2	b	1	0	0	2	1	0	1	0	1	1	2	0	2	3	0	0	1
416	男	汉	贵州省贵定县	患者本人	陈杰	徐文	31	22	-	-	贵州省贵定县定东乡农庄村马家屯27号	0	3	3	1	10	25	1	b	1	0	0	2	0	0	1	0	0	0	1	0	2	1	0	0	1
417	男	汉	贵州省贵阳市	患者本人	樊佳军	刘天珍	37	31	-	-	贵州省贵阳市白云区牛场乡牛场村五组	0	1	3	1	10	70	1	b	1	0	0	2	0	0	1	0	0	0	1	0	1	1	0	0	1
418	男	苗族	贵州省长顺县	患者本人	方升华	吴琼妹	42	29	-	-	贵州省长顺县长寨镇长寨村合心组	0	3	1	1	10	70	1	b	1	0	0	2	0	0	1	0	0	0	1	0	1	3	0	0	1
419	男	汉	贵州省铜仁市	患者本人	古明武	钟俊红	37	32	-	-	贵州省铜仁市碧江区环北办事处北关村塘边组	0	2	1	1	10	87	3	c	2	0	0	2	0	0	1	0	0	1	2	0	1	1	0	0	1
420	女	汉	贵州省凤冈县	患者本人	何礼才	梁小翠	28	27	-	-	贵州省凤冈县龙泉镇六里村跃进组2号附1号	0	3	3	1	10	30	1	c	1	0	0	2	0	0	1	0	0	1	2	0	1	1	0	0	2
421	男	汉	贵州省纳雍县	患者本人	何配发	李娟	18	24	-	-	贵州省纳雍县文昌办事处猫场村米房组	0	患者爷爷	1	1	10	90	1	b	1	0	0	2	0	0	1	0	0	0	1	0	1	3	0	0	3
422	男	汉	贵州省黔西县 贵州省黔	患者本人	侯尚平	卢昌碧	37	30	-	-	贵州省毕节市黔西县林泉镇营光村2组	0	4	1	1	10	110	2	c	2	0	0	2	0	0	1	0	0	1	1	0	3	1	0	0	2
423	女	汉	贵州省黔西县	患者本人	张雄靖	贾文平	27	27	-	-	贵州省黔西县林泉镇石山村第二组	0	3	3	1	10	80	2	c	1	0	0	2	0	0	1	0	0	1	1	0	2	3	0	0	2
424	男	汉	贵州省威宁彝族回族苗族自治县	患者本人	江运刚	罗艳花	28	25	-	-	贵州省威宁彝族回族苗族自治县海边街道海边村江家湾组	0	3	3	1	10	70	1	a	3	0	0	2	0	0	1	0	0	0	1	0	2	1	0	0	2
425	女	汉	贵州省遵义县	患者本人	雷2红	王英	32	28	-	-	贵州省遵义县新舟镇杨绿村后坝组8号	0	2	1	1	10	75	1	b	1	0	0	2	0	0	1	0	0	0	1	0	3	1	0	0	2
426	女	苗族	贵州省松桃苗族自治县	患者本人	雷付洋	龙远珍	32	30	-	-	贵州省松桃县永安乡鸣珂村雷家寨组	0	1	1	1	10	70	2	a	3	0	0	2	0	0	1	0	0	1	2	1	1	3	0	0	1
427	女	汉	贵州省六枝特区	患者本人	李林	张梅	29	20	-	-	贵州省六枝特区岩脚镇阿岔村五组20号	0	3	1	1	10	100	2	c	1	0	0	2	0	0	1	0	0	1	2	0	3	1	0	0	3
428	女	汉	贵州省纳雍县	患者本人	李隆林	丁小飞	37	18	-	-	贵州省纳雍县董地乡朴德村大麻窝组	0	2	1	1	10	85	1	b	1	0	0	2	0	0	1	1	0	0	1	0	1	1	0	0	3
429	男	汉	贵州省织金县	患者本人	李学林	张青艳	27	24	-	-	贵州省织金县八步镇利民村杉树组	0	4	3	1	99	165	2	c	1	0	0	2	0	0	1	0	0	1	2	0	3	3	0	0	3
430	女	汉	贵州省铜仁市	患者本人	廖顺发	龙晶	32	29	-	-	贵州省铜仁市碧江区南长城路4号2栋1单元5号	0	1	3	1	99	30	1	b	1	0	0	2	0	0	1	0	0	0	1	0	1	1	0	0	2
431	男	汉	贵州省赫章县	患者本人	刘海	田云	19	18	-	-	贵州省赫章县水塘乡营丰村营上组	0	3	1	1	99	60	2	c	1	0	1	2	0	0	1	0	0	1	2	1	1	1	0	0	1
432	女	彝族	贵州省纳雍县	患者本人	龙祥	张学美	24	21	-	-	贵州省纳雍县库东乡黑沙垮村仰天窝组	0	4	1	1	99	180	2	a	2	0	0	2	0	0	1	1	0	1	2	1	2	1	0	0	3
433	男	苗族	贵州省紫云苗族布依族自治县	患者本人	罗兴才	杨小婵	30	31	-	-	贵州省紫云苗族布依族自治县板当镇尅哨村岩脚组	0	4	1	1	99	140	2	c	3	0	1	2	0	0	1	0	0	1	2	0	1	1	0	0	2
434	女	汉	贵州省贵阳市	患者本人	罗兴友	王琴	22	21	-	-	贵州省毕节市小吉场镇永桥村罗家湾组16号附1号	0	3	1	1	99	55	3	c	2	0	0	2	0	0	1	0	0	1	2	0	2	3	1	1	3
435	男	汉	贵州省大方县	患者本人	陈远学	胡家艳	31	31	-	-	贵州省大方县竹园乡老街村三组	0	4	1	1	99	170	2	a	2	0	0	2	0	0	1	0	0	1	2	1	2	1	0	0	1
436	男	汉	贵州省都匀市长顺县	患者本人	饶云琴	秦会相	36	34	-	-	贵州省长顺县广顺镇凯佐社区洞口存打帮组	0	1	3	1	99	70	2	c	1	0	0	2	0	0	1	0	0	1	1	0	2	1	0	0	1
437	男	汉	贵州省黔西县	患者本人	宋光亚	邬洪进	39	37	-	-	贵州省黔西县重新镇头堰村新建三组	0	3	3	1	99	70	2	c	1	0	0	2	0	0	1	0	0	1	1	0	1	3	0	0	3
438	男	汉	贵州省普定县	患者本人	谭兴江	郭露	23	30	-	-	贵州省普定县化处镇化处村173号	0	1	1	1	99	95	3	c	2	0	1	2	0	0	1	0	0	1	1	0	1	1	0	0	1
439	男	汉	贵州省习水县	患者本人	唐忠林	徐天琴	21	20	-	-	贵州省遵义市习水县官店镇新庄村付家沟组	0	3	1	1	99	75	4	c	2	0	0	2	1	0	1	0	0	1	1	0	1	3	0	0	1
440	男	汉	贵州省大方县	患者本人	陶才富	杨家琴	36	31	-	-	贵州省大方县理化乡新发村弯子组	0	1	1	1	99	90	3	c	2	0	0	2	0	0	1	0	0	1	1	1	1	1	0	0	2
441	男	苗族	贵州省六枝特区	患者本人	王祥	熊玖英	30	24	-	-	贵州省六枝特区岩脚镇新寨村二组46号附1号	0	1	3	1	99	135	1	c	4	0	0	2	0	0	1	0	0	0	1	0	2	1	0	0	1
442	男	汉	贵州省大方县	患者本人	吴明登	黄大先	28	23	-	-	贵州省大方县鸡场乡大坝村黑泥组	0	患者姐姐	1	1	99	75	3	a	2	0	0	2	0	0	1	0	0	1	1	0	1	1	0	0	1
443	女	汉	贵州省福泉市	患者本人	徐双发	陈艳	37	24	-	-	贵州省福泉市金山办事处坪山村长塘组14号	0	3	3	1	99	55	1	a	2	0	0	2	0	0	1	0	0	0	1	0	1	3	0	0	3
444	女	苗族	贵州省赫章县	患者本人	杨学文	曹国秀	25	24	-	-	贵州省赫章县兴发乡营盘村菁口组	0	3	1	1	99	75	2	c	1	0	0	2	0	0	1	0	0	1	2	1	1	3	0	0	1
445	男	汉	贵州省习水县	患者本人	余生全	袁胜维	41	37	-	-	贵州省习水县三岔河乡大坝河村瓦房组	0	1	1	1	9	90	2	c	1	0	0	2	0	0	1	0	0	1	2	0	1	3	0	0	1
446	女	汉	贵州省赫章县	患者本人	张光雄	蒋绍秀	31	28	-	-	贵州省赫章县德卓乡田坝村岩脚组	0	4	1	1	9	243	2	a	2	0	0	2	0	0	1	0	0	1	2	1	1	2	0	0	1
447	女	汉	贵州省大方县	患者本人	张成龙	陈明群	24	23	-	-	贵州省大方县双山镇双山村8组	0	1	1	1	9	80	3	c	2	0	0	2	0	0	1	0	0	1	1	0	2	1	0	0	3
448	男	汉	贵州省清镇市	患者本人	张术贵	谢正雄	46	30	-	-	贵州省清镇市王庄布衣族苗族乡关庄村龙山组51号	0	1	1	1	9	230	3	a	2	0	0	2	0	0	1	0	0	1	1	0	3	3	0	0	1
449	女	汉	贵州省瓮安县	患者本人	张礼2	刘连容	24	22	-	-	贵州省余庆县构皮滩镇太平居平桥组15号	0	1	1	1	9	130	2	c	1	0	0	2	0	0	1	0	0	1	1	1	1	1	0	0	1
450	男	汉	贵州省思南县	患者本人	郑明强	姚宗燕	37	35	-	-	贵州省思南县兴隆乡涟江村大屯组	0	1	3	1	9	50	1	a	3	0	0	2	0	0	1	0	0	0	1	1	2	1	0	0	2
451	女	汉	贵州省毕节市	患者本人	周勇进	熊定华	34	34	-	-	贵州省毕节市七星关区茶亭廉租房4栋3单元	0	1	1	1	9	65	3	c	2	0	0	2	0	0	1	1	0	1	1	0	1	1	0	0	1
452	男	汉	贵州省六枝特区	患者本人	周合国	薛海艳	27	26	-	-	贵州省六枝特区平寨镇茶山村蔡家坡组19号	0	1	1	1	9		3	c	2	0	0	2	0	0	1	0	0	1	2	0	1	1	0	0	1
453	男	黎族	贵州省关岭布依族苗族自治县	患者本人	陈仕进	王三妹	30	31	-	-	贵州省关岭布依族苗族自治县	0	2	1	1	9	70	1	b	1	0	0	2	0	0	1	0	0	0	1	0	1	3	0	0	2
454	女	汉	贵州省毕节市	患者本人	陈奎	周真琼	29	23	-	-	贵州省毕节市七星关区对坡镇对坡村下街1号	0	1	1	1	9	90	3	a	1	0	0	2	0	0	1	0	0	1	1	1	1	1	0	0	2
455	男	汉	贵州省贵阳市	患者本人	陈科	付义成	33	23	-	-	贵州省贵阳市金邻社区十公里圣德汽修	0	1	2	1	9	60	1	a	2	0	0	2	0	0	1	0	0	0	1	0	1	1	0	0	2
456	女	布依族	贵州省罗甸县	患者本人	黄多前	班熙方	34	34	-	-	贵州省罗甸县云乡干里村一组38号	0	1	3	1	9	80	1	c	3	0	0	2	0	0	1	0	0	0	1	1	1	2	0	0	2
457	女	汉	贵州省盘县	患者本人	蒋道淑	祝重	19	20	-	-	贵州省盘县了新民乡嘿啥村九组	0	1	1	1	9	65	1	b	1	0	0	2	0	0	1	0	0	0	1	1	1	2	0	0	3
458	男	苗族	贵州省长顺县	患者本人	金光培	周小花	34	30	-	-	贵州省长顺县广顺镇南场村一组	0	2	3	1	9	110	2	c	1	0	0	2	0	0	1	0	0	1	2	0	2	1	0	0	2
459	男	彝族	贵州省纳雍县	患者本人	李佳	文丹	24	23	-	-	贵州省纳雍县维新镇维新村维小路	0	1	3	1	9	90	1	c	1	0	0	2	0	0	1	0	0	1	1	1	1	1	0	0	2
460	女	彝族	贵州省织金县	患者本人	刘兴奎	李发琴	34	26	-	-	贵州省织金县城关镇西环路165号	0	3	1	1	9	60	1	b	1	0	0	2	0	0	1	0	0	0	1	0	1	1	0	0	1
461	男	汉	贵州省贵阳市	患者本人	刘长林	朱娟	24	19	-	-	贵州省贵阳市花溪区久安乡坡三组	0	1	1	1	9	55	1	a	3	0	0	2	0	0	1	0	0	0	1	1	1	1	0	0	1
462	男	汉	贵州省晴隆县	患者本人	刘自生	陈忠会	34	31	-	-	贵州省晴隆县莲城镇北街居委会567号	0	4	3	1	9	150	2	c	1	0	0	2	0	0	1	0	0	1	1	1	1	2	0	0	2
463	男	汉	威宁	本人	吕祥	向丽萍	29	25	-	-	贵州省威宁彝族回族苗族自治县黑石镇三河村1组	0	2	3	1	9	85	1	b	1	0	1	2	0	0	1	0	0	0	1	0	2	1	0	0	0
464	男	布依族	0业人员	本人	罗明玉	罗淑秀	43	36	-	-	贵州省贵阳市新添寨新创路湾江新区9栋8楼4号	0	4	3	1	9	110	3	c	2	0	0	2	0	0	1	0	0	1	1	0	1	2	0	0	3
465	男	汉	织金县	本人	罗成武	曹永群	30	29	-	-	贵州省毕节市织金县黑土乡联合村2坝组	0	4	自由职业者	1	9	90	4	c	1	0	1	2	0	0	0	0	0	1	1	0	1	1	0	0	2
466	女	水族	三都水族自治县	本人	潘昌得	潘文选	23	24	-	-	贵州省三都水族自治县2和镇红星村善哄二组	0	1	1	1	9	90	1	b	1	0	0	2	0	0	1	0	0	0	1	0	2	2	0	0	2
467	男	汉	贵州省毕节市	本人	文语	关美	35	34	-	-	贵州省毕节市海子街擦枪岩村毛草坪组22号	0	1	3	1	9	80	1	c	3	0	0	2	0	0	1	0	0	0	1	1	1	3	0	0	1
468	女	彝族	威宁	本人	文富军	龙丽	32	31	-	-	贵州省威宁县板底乡雄英村6组	0	1	1	1	9	70	1	b	1	0	1	2	0	0	1	0	0	0	1	0	2	1	0	0	1
469	女	汉	从江县	本人	徐海基	刘兰	23	20	-	-	贵州省从江县下江镇美满村1组	0	1	1	1	99	120	1	c	4	0	0	2	0	0	1	0	0	0	1	0	1	1	0	0	1
470	男	苗族	织金县	本人	杨义全	杨正秀	23	23	-	-	贵州省织金县城关镇戛陇组	0	1	2	1	99	90	2	c	1	0	0	2	0	0	1	0	0	1	1	0	1	3	0	0	1
471	女	侗族	天柱县	本人	杨添美	胡秋银	31	31	-	-	贵州省天柱县甘洞村街一组	0	1	2	1	99	75	1	c	3	0	0	2	0	0	1	0	0	0	1	0	1	1	0	0	3
472	男	汉	贵州省水城县	患者本人	杨全贵	黄加艳	32	17	-	-	贵州省六盘水市水城县南开乡合新村7组	0	1	1	1	99	105	2	c	1	0	1	2	0	0	1	0	0	1	2	0	1	2	0	0	2
473	男	汉	贵州省平塘县	患者本人	不详	余文秀	0	27	-	-	贵州省都匀市平塘县大塘镇西关村冗洞组	0	1	1	1	99	75	1	a	2	0	0	2	0	0	1	0	0	0	1	0	1	1	0	0	1
474	男	汉	贵州省大方县	患者本人	张书学	李艳	43	27	-	-	贵州省大方县果瓦乡蓑衣村新光组	0	1	2	1	99	90	1	c	2	0	0	2	0	0	1	0	0	0	1	1	1	1	0	0	1
475	女	汉	贵州省清镇市	患者本人	刘家敏	朱正英	18	19	-	-	贵州省清镇市站街镇老城村对门寨组	0	3	3	1	99	66	1	b	1	0	0	2	0	0	1	0	0	0	1	0	1	3	0	0	2
476	男	汉	贵州省水城县	患者本人	赵平贵	李玉仙	30	30	-	-	贵州省水城县滥坝镇住武村赵家寨组	0	1	2	1	99	60	1	c	3	0	1	2	0	0	1	0	0	0	1	0	2	1	0	0	2
477	男	汉	贵州省修文县	患者本人	鲍芝龙	李其英	19	20	-	-	贵州省贵阳市云岩区山林路阳光花园3单元	0	1	3	1	99	65	1	b	1	0	1	2	0	0	1	0	0	0	1	0	1	1	0	0	1
478	男	苗族	贵州省水城县	患者本人	龚明	龙飞	23	23	-	-	贵州省水城县南开乡合兴村十一组	0	1	3	1	99	50	1	a	3	0	0	2	0	0	1	0	0	0	1	1	1	1	0	0	2
479	男	布依族	贵州省贵定县	患者本人	何荣	杨雪梅	28	25	-	-	贵州省贵定县德新镇宝山村界牌组37号	0	1	3	1	99	75	1	a	4	0	0	2	0	0	1	0	0	0	1	1	1	2	0	0	2
480	女	汉	贵州省大方县	患者本人	李孔江	强奉菊	21	20	-	-	贵州省大方县沙厂乡白果村院墙组	0	1	3	1	99	65	1	a	3	0	0	2	0	0	1	0	0	0	1	1	1	3	0	0	3
481	男	苗族	贵州省松桃苗族自治县	患者本人	龙正亚	吴乔芝	31	20	-	-	贵州省松桃苗族自治县盘石镇桃古坪村桃古坪组	0	1	3	1	99	40	1	c	3	0	0	2	0	0	1	0	0	0	1	0	2	1	0	0	3
482	男	土家族	贵州省松桃苗族自治县	患者本人	罗文清	杨小芬	21	23	-	-	贵州省松桃苗族自治县寨英镇凯牌村水井湾组	0	1	3	1	99	50	1	c	3	0	0	2	0	0	1	0	0	0	1	0	1	1	0	0	2
483	男	布依族	贵州省贵阳市	患者本人	粟多喜	罗跃惠	25	24	-	-	贵州省挂南明区小碧乡大地村七组17号	0	2	3	1	99	68	1	a	3	0	0	2	0	0	1	0	0	0	1	1	1	1	0	1	1
484	男	汉	贵州省织金县	患者本人	王如明	周会	31	28	-	-	贵州省织金县牛场镇水营村卫星组	0	1	3	1	99	85	1	c	3	0	0	2	0	0	1	0	0	0	1	1	1	1	0	0	2
485	男	苗族	贵州省黎平县	患者本人	吴甩相	滚乃略	24	20	-	-	贵州省黎平县双江镇吕子村四组	0	1	3	1	99	85	1	c	2	0	0	2	0	0	1	0	0	0	1	0	1	1	0	0	3
486	男	汉	贵州省修文县	患者本人	杨勇	熊少敏	35	41	-	-	贵州省修文县龙场镇阳明大道255号	0	2	3	1	99	70	1	a	3	0	0	2	0	0	1	0	0	0	1	1	1	1	0	0	1
487	女	苗族	贵州省安顺市	患者本人	熊小宝	陈夏	23	23	-	-	贵州省安顺市东关办事处飞虹村2组	0	1	3	1	99	43	1	a	3	0	0	2	0	0	1	0	0	0	1	1	1	2	0	0	2
488	女	汉	贵州省贵阳市	患者本人	杨明筑	车钰君	44	34	-	-	贵州省贵阳市云岩区保利云山国际2栋1单元	0	1	1	1	99	65	1	b	1	0	0	2	0	0	1	0	0	0	1	0	1	1	0	0	3
489	男	汉	贵州省平坝县	患者本人	郑汝敏	梁映	36	22	-	-	贵州省平坝县白云镇林下村上坝二组	0	1	3	1	99	85	1	c	3	0	1	2	0	0	1	0	0	0	1	0	1	1	0	0	2
490	男	汉	贵州省毕节市	患者本人	陈群扬	朱琼	45	43	-	-	贵州省毕节市流仓桥办事处流仓村木桥边组18号	0	3	3	1	99	50	1	c	2	0	0	2	0	0	1	0	0	0	1	0	1	1	0	0	1
491	女	汉	贵州省织金县	患者本人	陈永军	黄芳芳	30	24	-	-	贵州省织金县官寨乡大寨村小寨组	0	1	3	1	99	60	1	a	3	0	0	2	0	0	1	0	0	0	1	1	1	1	0	0	2
492	男	黎族	贵州省关岭县	患者本人	陈忠俊	韩文梅	0	27	-	-	贵州省关岭县坡贡镇宁河村2组	0	4	2	1	99	30	4	a	2	0	0	2	0	0	1	0	0	1	2	0	1	1	0	0	2
493	男	汉	贵州省织金县	患者本人	邓书军	黄正群	42	32	-	-	贵州省织金县少普县林山村河边组	0	3	3	1	99	55	1	c	3	0	0	2	0	0	1	0	0	0	1	0	1	1	0	0	2
494	男	汉	贵州省大方县	患者本人	黄伦晋	张艳	28	29	-	-	贵州省大方县对江镇大山村谢家寨组	0	2	2	1	99	55	1	c	3	0	0	2	0	0	1	0	0	0	1	0	2	1	0	0	3
495	男	汉	贵州省瓮安县	患者本人	蒋维明	方芳	29	23	-	-	贵州省瓮安县平定营镇三合村白果园组	0	1	3	1	99	75	2	c	1	0	0	2	0	0	1	0	0	1	1	0	1	1	0	0	3
496	女	汉	贵州省赫章县	患者本人	李志江	王四珍	33	29	-	-	贵州省赫章县妈姑镇团结村白泥赛组	0	2	3	1	99	90	2	c	1	0	0	2	0	0	1	0	0	1	1	0	1	1	0	0	3
497	男	汉	贵州省赫章县	患者本人	李令	燕美	29	23	-	-	贵州省赫章县平山乡呆梅沟村沙坝组	0	1	3	1	99	80	1	c	2	0	0	2	0	0	1	0	0	0	1	0	1	1	0	0	1
498	男	汉	贵州省清镇市	患者本人	林定祥	孟碧	39	37	-	-	贵州省清镇市水岸上城2栋	0	3	3	1	99	50	1	a	2	0	1	2	0	0	1	0	0	0	1	1	1	1	0	0	3
499	男	水族	贵州省三都水族自治县	患者本人	潘洪书	韦小会	26	24	-	-	贵州省三都水族自治县搪洲乡拉海村海古组	0	1	3	1	99	135	1	c	4	0	1	2	0	0	0	0	0	0	1	1	1	2	0	0	3
500	女	汉	贵州省平塘县	患者本人	沈明海	吴邦银	28	26	-	-	贵州省平塘县克度镇金科村沙坪组	0	1	2	1	99	70	1	c	3	0	0	2	0	0	1	0	0	0	1	0	1	1	0	0	2
501	男	汉	贵州省贵阳市	患者本人	唐勇	刘志凤	32	32	-	-	贵州省贵阳市花溪区麦平乡戈寨村5组	0	4	3	1	99	223	2	c	2	0	0	2	0	0	1	0	1	1	2	0	1	1	0	0	1
502	男	汉	贵州省平坝县	患者本人	王明灿	罗书美	30	23	-	-	贵州省安顺市平坝县羊昌乡云头山39号	0	2	3	1	99	85	1	c	3	0	0	2	0	0	1	0	0	0	1	0	1	1	0	0	2
503	女	汉	贵州省清镇市	患者本人	杨小登	陈清燕	29	24	-	-	贵州省清镇市卫城镇黎明村大寨三组	0	3	3	1	99	50	1	b	1	0	0	2	0	0	1	0	0	0	1	0	1	1	0	0	3
504	男	穿青族	贵州省织金县	患者本人	杨胜禄	李鹃	36	26	-	-	贵州省织金县花旗镇雄鹰村汤锅寨组	0	1	3	1	99	75	2	c	1	0	0	2	0	0	1	0	0	1	1	0	1	2	0	0	1
505	女	汉	贵州省贵阳市	患者本人	游勇欣	刘嘉莉	19	18	-	-	贵州省贵阳市二桥五柳街25号大院1单元3楼14号	0	1	3	1	99	50	1	a	3	0	0	2	0	0	1	0	0	0	1	0	1	1	0	0	2
506	男	汉	贵州省惠水县	患者本人	张波	费发现	19	20	-	-	贵州省黔南布依族苗族自治县惠水县抵季乡瓮平村天景组1号	0	1	3	1	99	75	1	a	3	0	0	2	0	0	1	0	0	0	1	1	1	1	0	0	3
507	男	汉	贵州省普定县	患者本人	赵雄	周云云	24	23	-	-	贵州省普定县小青山菜场	0	1	3	1	99	90	2	c	1	0	1	2	0	0	1	0	0	1	2	0	1	1	0	0	1
508	男	汉	贵州省安顺市	患者本人	郑合意	王佳丽	29	27	-	-	贵州省安顺市西秀区鸡场乡连石村花寨组	0	1	2	1	99	65	2	c	1	0	1	2	0	0	1	1	0	1	1	0	1	1	0	0	1
509	男	汉	贵州省清镇市	患者本人	李鸿军	吴兴艳	26	25	-	-	贵州省清镇市新店镇岩湾村环岩组	0	1	3	1	99	85	1	c	4	0	0	2	0	0	1	0	0	0	1	0	1	1	0	0	1
510	女	汉	贵州省凯里市	患者本人	李复皓	周燕微	27	26	-	-	贵州省黔南州贵定县竖向未来1栋	0	3	3	1	99	46	1	b	1	0	0	2	0	0	1	0	0	0	1	0	1	3	0	0	3
511	男	汉	贵州省六盘水市	患者本人	刘胜	李菊	31	29	-	-	贵州省六盘水市钟山区钢城大道60号	0	2	3	1	99	70	1	a	3	0	1	1	0	0	1	0	0	0	1	0	1	1	0	0	3
512	女	汉	贵州省金沙县	患者本人	秦重伦	王丽	36	26	-	-	贵州省金沙县	0	3	3	1	17	50	1	b	1	0	0	2	0	0	1	0	0	0	1	1	1	1	0	0	1
513	男	侗族	贵州省黎平县	患者本人	石远近	石祎	26	25	-	-	贵州省黎平县孟彦镇岑湖村四组	0	1	2	1	17		2	c	1	0	0	2	0	0	1	0	0	1	1	1	1	1	0	0	1
514	男	汉	贵州省黔西县	患者本人	王小顺	杨光琴	31	28	-	-	贵州省黔西县甘棠乡新田村	0	3	3	1	17	60	1	c	3	0	0	2	0	0	1	0	0	0	1	0	1	1	0	0	2
515	男	汉	贵州省镇宁布依族苗族自治县	患者本人	王勇	秦家惠	40	30	-	-	贵州省安顺市镇宁布依族苗族自治县丁旗镇官寨村烂坝组3组	0	3	3	1	17	95	1	c	4	0	0	2	0	0	1	0	0	0	1	1	1	3	0	1	3
516	女	汉	贵州省赫章县	患者本人	文军	李曼	24	20	-	-	贵州省赫章县德卓乡大营村大寨组	0	1	3	1	17	70	2	c	1	0	0	2	0	0	1	0	0	1	1	1	1	1	0	0	2
517	男	汉	贵州省织金县	患者本人	杨开富	杨心兰	20	20	-	-	贵州省织金县2寨乡水头村上寨组	0	患者爷爷	3	1	17	60	1	a	2	0	0	2	0	0	1	0	0	0	1	1	1	1	0	0	1
518	女	汉	贵州省余庆县	患者本人	杨秀亮	武世娜	37	31	-	-	贵州省遵义市余庆县子营路130号	0	1	3	1	17	55	1	b	1	0	0	2	0	0	1	0	0	0	1	0	1	2	0	0	2
519	男	汉	贵州省修文县	患者本人	张科贵	严沙	24	19	-	-	贵州省贵阳市修文县龙场镇朝阳村胜利组	0	2	3	1	17	99	2	a	2	0	0	2	0	0	1	0	0	1	1	0	1	3	0	0	2
520	女	汉	贵州省安顺市	患者本人	闵平	田小长	37	27	-	-	贵州省安顺市西秀区杨武乡屯寨组水泥组	0	2	3	1	17	10	2	c	1	0	0	2	0	0	1	0	0	1	1	0	2	1	0	0	2
521	女	汉	贵州省开阳县	患者本人	何荣见	候明定	32	26	-	-	贵州省开阳县南龙乡田坎村半坡田组	0	2	2	1	17	40	1	a	3	0	0	2	0	0	1	0	0	0	1	0	1	1	0	0	2
522	女	汉	贵州省清镇市	患者本人	黄文勇	彭继敏	44		-	-	贵州省清镇市站街镇洗马村二组	0	3	3	1	17	65	1	b	1	0	0	2	0	0	1	0	0	0	1	0	1	1	0	0	1
523	女	汉	贵州省修文县	患者本人	李厚德	黄顺芳	46	43	-	-	贵州省修文县谷堡乡大堰村岩草坡组26号	0	2	3	1	17	80	1	b	1	0	0	2	0	0	1	0	0	0	1	0	1	3	0	0	2
524	女	汉	贵州省毕节市	患者本人	李贵万	陈志芳	20	19	-	-	贵州省毕节市小吉杨镇高兴村庄上组27号	0	2	3	1	99	55	1	c	2	0	0	2	0	0	1	0	0	0	1	0	1	1	0	0	1
525	男	汉	贵州省织金县	患者本人	李秋发	郑雪	23	20	-	-	贵州省织金县白泥乡三合村梯大组	0	2	3	1	99	85	2	c	1	0	0	2	0	0	1	0	0	1	1	0	1	1	0	0	1
526	女	汉	贵州省金沙县	患者本人	廖福刚	高道萍	28	22	-	-	贵州省六盘水市钟山区桃林路4号附12号	0	2	1	1	99	60	4	c	2	0	0	2	0	0	1	0	0	1	1	0	1	1	0	0	2
527	男	布依族	贵州省贵阳市	患者本人	韦世飞	陈菊仙	31	22	-	-	贵州省贵阳市花溪区桐木村2组4号	0	2	1	1	99	155	2	c	1	0	0	2	0	0	1	0	0	1	1	0	1	3	0	0	3
528	男	汉	贵州省织金县	患者本人	辛爱忠	陈昌菊	28	22	-	-	贵州省织金县珠藏镇鱼塘村锅圈岩组	0	4	1	1	99	175	2	c	1	0	1	2	0	0	1	0	0	1	2	0	1	2	0	0	1
529	男	汉	贵州省织金县	患者本人	曾正发	周登艳	28		-	-	贵州省织金县金龙乡细木村龙窝组	0	3	3	1	99	120	2	c	1	0	0	2	0	0	1	0	0	1	1	0	1	3	0	0	3
530	男	汉	贵州省关岭县	患者本人	陈龙	罗亚玲(已故)	24	22	-	-	贵州省关岭县关索镇派出所大龙潭村观音洞组34号	0	2	1	1	99	130	2	a	2	0	0	2	0	0	1	0	0	1	2	1	1	1	0	0	2
531	男	汉	贵州省开阳县	患者本人	蔡义权	28	26		-	-	贵州省开阳县冯山镇干河田组	0	患者祖母	1	1	99	115	3	a	2	0	0	2	0	0	1	0	0	1	1	1	1	1	0	0	3
532	女	苗族	贵州省罗甸县	患者本人	陈忠福	罗讽	23	21	-	-	贵州省罗甸县龙坪镇道角红星组10号	0	2	3	1	99	65	1	b	1	0	0	2	0	0	1	0	0	0	1	0	1	1	0	0	3
533	男	汉	贵州省威宁彝族回族苗族自治县	患者本人	陈忠朝	张仁香	37	31	-	-	贵州省威宁彝族回族苗族自治县龙街村扁居组1号	0	2	1	1	99	135	2	c	1	0	0	2	0	0	1	0	0	1	2	0	1	1	0	0	2
534	女	汉	贵州省黔西县	患者本人	张雄靖	贾文平	27	27	-	-	贵州省黔西县林泉镇石山村第2组	0	2	2	1	99	70	1	c	3	0	0	2	0	0	1	0	0	0	1	0	1	1	0	0	2
535	男	汉	贵州省福泉市	患者本人	兰成涛	张锦敏	29	25	-	-	贵州省福泉市马场坪办事处马场村大坡组5号	0	2	1	1	99	75	1	a	2	0	0	2	0	0	1	0	0	0	1	1	1	3	0	0	3
536	男	汉	贵州省修文县	患者本人	李庆伦	罗安群	38	32	-	-	贵州省修文县六屯镇都堡村新建组	0	2	3	1	99	80	2	c	1	0	0	2	0	0	1	0	0	1	1	0	1	3	0	0	1
537	女	汉	贵州省纳雍县	患者本人	李红	张梅	22	24	-	-	浙江省宁波市奉化三横经济开发区1号	0	2	2	1	99	90	2	c	1	0	0	2	0	0	1	0	0	1	1	1	1	1	0	0	2
538	男	黎族	贵州省普安县	患者本人	李友波	周艳	25	24	-	-	贵州省普安县楼下镇水菁村三组12号	0	1	1	1	99	105	1	b	1	0	0	2	0	0	1	0	0	0	1	0	1	1	0	0	2
539	女	苗族	可靠	患者本人	刘斌	张丽红	36	19	-	-	贵州省白云区沙文镇扁山村沙田组9号	0	3	1	1	99	88	1	b	1	0	0	2	0	0	1	1	0	0	1	0	1	1	0	0	1
540	男	布依族	贵州省关岭布依族苗族自治县	患者本人	罗开明	陈敏	37	27	-	-	贵州省关岭布依族苗族自治县关索镇菠萝沟村四组	0	3	3	1	99	75	1	a	2	0	0	2	0	0	1	0	0	0	1	1	1	1	0	0	3
541	男	布依族	贵州省贵定县	患者本人	罗健	陆先珍	32	34	-	-	贵州省贵定县云雾镇摆成村	0	2	3	1	99	50	1	a	3	0	1	2	0	0	1	0	0	0	1	1	1	1	0	0	1
542	女	汉	贵州省黔西县	患者本人	罗访林	张建群	26	21	-	-	贵州省黔西县雨朵镇老君关二组	0	3	1	1	99	50	2	c	1	0	0	2	0	0	1	0	0	1	1	0	1	1	0	0	3
543	男	汉	贵州省普定县	患者本人	马林	唐春燕	37	27	-	-	贵州省普定县华楚正白果组70号	0	2	3	1	99	90	1	c	3	0	0	2	0	0	1	0	0	0	1	0	1	1	0	0	1
544	男	侗族	贵州省息烽县	患者本人	邵贵军	伍胜芬	25	25	-	-	贵州省息烽县永靖县永靖镇管田村猫山组	0	3	3	1	99	70	1	a	3	0	0	2	0	0	1	0	0	0	1	1	1	1	0	0	1
545	男	汉	贵州省大方县	患者本人	王鹏	孙起云	21	23	-	-	贵州省大方县响水乡粮丰村七丘组	0	3	2	1	99	55	1	c	2	0	0	2	0	0	1	0	0	0	1	0	1	3	0	0	3
546	男	汉	贵州省修文县	患者本人	文兴林	聂万仙	49	32	-	-	贵州省修文县六桶乡顺江村半坡组	0	4	1	1	99	130	3	c	2	0	0	2	0	0	1	0	0	1	1	0	1	3	0	0	1
547	男	彝族	贵州省赫章县	患者本人	文佳富	蔡先发	22	17	-	-	贵州省赫章县德卓乡大营村大寨组	0	3	3	1	3	170	1	c	4	0	1	2	0	0	1	0	0	0	1	1	1	1	0	0	3
548	女	苗族	贵州省关岭县	患者本人	熊占江	杨桂花	21	18	-	-	贵州省安顺市关岭县乌镇上寨村偏坡组	0	3	3	1	3	115	1	c	8	0	0	2	0	0	1	0	0	0	1	0	1	1	0	0	1
549	男	汉	贵州省龙里县	患者本人		罗明珍			-	-	贵州省贵阳市龙里县洗马镇哪嗙村小米组	0	2	3	1	3	95	1	b	1	0	1	2	0	0	1	0	0	0	1	0	1	3	0	0	3
550	男	汉	贵州省惠水县	患者本人	杨江	王岑英	25	22	-	-	贵州省惠水县花厂村五组	0	3	3	1	3	70	1	a	2	0	0	2	0	0	1	0	0	0	1	1	1	3	0	0	3
551	女	侗族	贵州省修文县	患者本人	尹盛宇	杨海琼	19	19	-	-	贵州省修文县小菁乡大兴村榜上组	0	1	3	1	3	135	1	c	4	0	1	2	0	0	1	0	0	0	1	0	1	1	0	0	1
552	女	汉	贵州省龙里县	患者本人	叶先祥	杨琼	36	30	-	-	贵州省都匀市龙里县谷脚镇王关村画眉寨9组	0	3	3	1	3	50	1	b	1	0	0	2	0	0	1	0	0	0	1	1	1	3	0	0	3
553	男	汉	贵州省金沙县	患者本人	张天芳	牟世素	39	29	-	-	贵州省毕节市金沙县安底镇甘庄村	0	3	1	1	3	45	2	a	2	0	0	2	0	0	1	0	0	1	1	1	1	1	0	0	1
554	男	汉	贵州省贞丰县	患者本人	张本开	李清英	21	22	-	-	贵州省兴义市贞丰县白层镇里纳村二组	0	4	自由职业	1	3	53	2	c	3	0	0	2	0	0	1	0	0	1	2	1	1	3	0	0	1
555	女	汉	贵州省贵阳市	患者本人	赵明义	杨开芳	41	22	-	-	贵州省贵阳市花溪区黔陶布依族苗族乡赵司村	0	3	3	1	3	145	1	c	2	0	0	2	1	0	1	0	0	0	1	0	2	3	0	0	3
556	男	汉	贵州省织金县	患者本人	周明军	张进雲	24	20	-	-	贵州省毕节市织金县城关镇白岩村	0	3	2	1	3	105	2	c	1	0	1	2	0	0	1	0	0	1	1	0	1	1	0	0	1
557	男	汉	贵州省清镇市	患者本人	闵松	赵朝菊	26	19	-	-	贵州省清镇市卫城镇兴2村后坝组	0	2	1	1	3	105	2	c	1	0	0	2	0	0	1	0	0	1	1	0	1	1	0	0	3
558	男	汉	贵州省黔西县	患者本人	陈学军	张兰	23	24	-	-	贵州省黔西县金碧镇新团村第2组	0	4	1	1	3	165	2	c	1	0	0	2	0	0	1	0	0	1	2	0	2	2	0	0	2
559	男	汉	贵州省贵阳市	患者本人	蒋森林	危美琴	23	17	-	-	贵州省贵阳市南明区甘荫塘	0	2	3	1	3	50	1	c	2	0	0	2	0	0	1	0	0	0	1	0	1	3	0	0	2
560	男	汉	贵州省威宁彝族回族苗族自治县	患者本人	李仁明	饶美琴	32	19	-	-	贵州省威宁彝族回族苗族自治县迆那镇2心村2原组	0	2	3	1	3	50	1	a	2	0	0	2	0	0	1	0	0	0	1	1	1	1	0	0	2
561	女	汉	贵州省六盘水市六枝特区	患者本人	林海波	陈昌琼	23	19	-	-	贵州省六盘水市六枝特区新寨村上麻窝组	0	患者3	3	1	3	75	1	c	3	0	0	2	0	0	1	0	0	0	1	0	1	3	0	0	3
562	女	汉	贵州省松桃苗族自治县	患者本人	龙三高	麻凤芝	32	30	-	-	贵州省铜仁市松桃苗族自治县桃古坪村盘古打组	0	2	3	1	3	85	1	c	3	0	0	2	0	0	1	0	0	0	1	1	1	1	0	0	1
563	女	苗族	贵州省施秉县	患者本人	龙继丰	杨阿才	32	29	-	-	贵州省凯里市施秉县双井镇黄琴村行寨湾二组	0	4	3	1	3	95	2	a	3	0	0	2	0	0	1	0	0	1	2	1	1	1	0	0	1
564	女	汉	贵州省贵定县	患者本人	潘定华	胡佳仙	51	25	-	-	贵州省贵定县新铺乡高梘坝村木耳山15号	0	患者伯父	1	1	3	90	2	c	1	0	0	2	0	0	1	0	0	1	1	0	1	3	0	0	1
565	男	汉	贵州省长顺县	患者本人	张小健	罗永英	21	20	-	-	贵州省长顺县威远镇张家院张家院组	0	患者3	3	1	3	105	2	c	1	0	0	2	0	0	1	0	0	1	2	0	1	1	0	0	2
566	女	汉	贵州省独山县	患者本人	黎方贵	余勇芳	28	27	-	-	贵州省独山县上司镇盖寨村丁洗组	0	1	2	1	3	95	2	c	1	0	0	2	0	0	1	0	0	1	2	1	1	1	0	0	3
567	男	汉	贵州省开阳县	患者本人	李军	刘天艳	34	34	-	-	贵州省开阳县南龙乡田坎村吴家寨组	0	3	2	1	3	45	2	c	1	0	0	2	0	0	1	0	0	1	1	0	1	1	0	0	2
568	男	汉	贵州省罗甸县	患者本人	唐仲能	王潭温	32	28	-	-	贵州省罗甸县逢亭镇纳闹村二组8号附1号	0	2	2	1	3	100	1	a	4	0	0	2	0	0	1	0	0	0	1	1	1	1	0	0	2
569	女	汉	贵州省贵阳市	患者本人	李文华	蔡定桃	44	42	-	-	贵州省六盘水市钟山区人民西路187号	0	3	2	1	3	30	1	a	3	0	0	2	0	0	1	0	0	0	1	1	1	1	0	0	2
570	男	汉	贵州省关岭县	患者本人	刘俊	蒋志莎	28	22	-	-	贵州省关岭县花江镇和平东街152号	0	3	2	1	3	90	1	b	1	0	0	2	0	0	1	0	0	0	1	0	1	1	0	0	3
571	男	汉	贵州省天柱县	患者本人	龙本勋	粟光美	29	26	-	-	贵州省天柱县邦洞镇铁场村店边二组	0	1	3	1	3	70	1	c	3	0	0	2	0	0	1	0	0	0	1	1	1	1	0	0	2
572	女	汉	贵州省织金县	患者本人	罗余忠	胡双凤	28	18	-	-	贵州省织金县猫场镇大寨村干石桥下组	0	2	3	1	3	105	1	c	1	0	1	2	0	0	1	0	0	1	2	0	1	2	0	0	2
573	男	汉	贵州省遵义县	患者本人	聂顺全	杨艳红	33	25	-	-	贵州省遵义县三渡镇双河村同心组	0	2	3	1	3	70	2	c	1	0	0	2	0	0	1	0	0	1	1	0	1	1	0	0	3
574	男	汉	贵州省清镇市	患者本人	彭显勇	娜海	27	29	-	-	贵州省清镇市大坝村竹林组	0	3	3	1	3	77	1	b	1	0	0	2	0	0	1	0	0	0	1	0	2	1	0	0	1
575	男	汉	贵州省清镇市	患者本人	孙绍军	胡开会	26	27	-	-	贵州省清镇市麦格苗族布依族乡小谷陇村苦李井组	0	3	2	1	3	72	2	c	1	0	0	2	0	0	1	0	0	1	1	0	1	1	0	0	3
576	女	苗族	贵州省息烽县	患者本人	王青云	刘红	25	20	-	-	贵州省息烽县石硐镇新寨村长冲组	0	3	2	1	3	55	1	c	3	0	0	2	0	0	1	0	0	0	1	0	1	1	0	0	1
577	男	汉	贵州省修文县	患者本人	王文清	唐艺	37	17	-	-	贵州省修文县小菁乡合兴村紫江胡家土组	0	3	2	1	3	69	2	c	1	0	1	2	0	0	1	0	0	1	1	0	1	3	0	0	3
578	男	苗族	贵州省从江县	患者本人	王高龙	余小梅	30	27	-	-	贵州省都匀市从江县停洞镇苗朋村二组	0	患者3	3	1	3	60	1	a	3	0	0	2	0	0	1	0	0	0	1	1	1	1	0	0	2
579	女	汉	贵州省开阳县	患者本人	文仕海	莫少云	31	32	-	-	贵州省开阳县高寨乡谷丰村新塘组	0	1	3	1	3	75	2	c	1	0	0	2	0	0	1	0	0	1	1	1	1	2	0	0	2
580	男	汉	贵州省贵阳市	患者本人	肖鹏	黄艳	31	30	-	-	贵州省贵阳市南明区金龙社区	0	1	3	1	3	75	2	c	1	0	0	2	0	0	1	0	0	1	2	1	1	2	0	0	2
581	男	汉	贵州省纳雍县	患者本人	徐永贵	卢燕	46	30	-	-	贵州省纳雍县寨落村徐家寨组	0	3	2	1	3	85	1	c	3	0	0	2	0	0	1	0	0	0	1	0	1	3	0	0	3
582	男	汉	贵州省从江县	患者本人	杨2华	姚老耐	27	28	-	-	贵州省从江县东朗乡关雄村二组	0	2	3	1	3	120	1	c	4	0	0	2	0	0	0	0	0	0	1	1	1	1	0	0	1
583	男	汉	贵州省三都县	患者本人	杨胜举	贺春秀	30	21	-	-	贵州省都匀市三都县都江镇柳排村5组	0	3	1	1	3	95	2	a	2	0	0	2	0	0	1	0	0	1	1	1	1	1	0	0	1
584	女	汉	贵州省遵义县	患者本人	余国亮	龙纯菊	30	26	-	-	贵州省遵义市遵义县南白镇后坝村坪上组	0	2	3	1	3	75	1	c	1	0	0	2	0	0	1	0	0	0	1	1	1	1	0	0	2
585	女	汉	贵州省从江县	患者本人	余绍辉	王老务	29	29	-	-	贵州省从江县停洞镇苗朋村六组	0	2	3	1	3	60	1	a	3	0	0	2	0	0	1	0	0	0	1	1	1	1	0	0	3
586	女	汉	贵州省铜仁市德江县	患者本人	张雄	程新新	26	23	-	-	贵州省德江县青龙镇五星村马鹿岩组28号	0	3	2	1	3	70	1	c	3	0	0	2	0	0	1	0	0	0	1	0	1	1	0	0	1
587	男	汉	贵州省幺铺镇	患者本人	张仕祥	齐庆英	28	28	-	-	贵州省安顺市幺铺镇凉水村	0	4	2	1	3	40	5	c	4	0	0	2	0	0	1	0	0	1	1	1	1	1	0	0	1
588	男	汉	贵州省毕节市	患者本人	胡忠文	雷连	27	22	-	-	贵州省毕节市大方县高店乡营兴村五组	0	1	3	1	3	40	1	a	1	0	0	2	0	0	1	0	0	0	1	1	1	1	0	-	0
589	女	汉	贵州省长顺县	患者本人	黄德虎	谢春春	27	24	-	-	贵州省长顺县营盘乡松港村岩洞二组	0	1	3	1	3	60	1	b	1	0	0	2	0	0	1	0	0	0	1	1	1	1	0	0	1
590	女	汉	贵州省瓮安县	患者本人	黄龙军	胡茹琴	21	21	-	-	贵州省黔南布依族苗族自治州瓮安县水尾村师塘组	0	1	3	1	3	85	1	a	3	0	0	2	0	0	0	0	0	0	1	1	1	3	0	0	3
591	男	汉	贵州省福泉市	患者本人	刘富诚	邓招银	31	21	-	-	贵州省福泉市牛场镇马龙井村	0	1	3	1	3	66	1	a	3	0	0	2	0	0	1	0	0	0	1	1	1	1	0	0	2
592	男	汉	贵州省贵阳市	患者本人	汤文龙	唐先	32	32	-	-	贵州省贵阳市花溪区久安乡巩固村新庄组31号	0	1	3	1	3	60	1	a	3	0	0	2	0	0	1	0	0	0	1	0	1	1	0	0	1
593	男	汉	贵州省沿河土家族自治县	患者本人	田波	何娇英	31	31	-	-	贵州省沿河土家族自治县2寨乡清峰村	0	1	3	1	3	87	1	a	3	0	0	2	0	0	1	0	0	0	1	0	1	1	0	0	2
594	女	汉	贵州省贵阳市	患者本人	王先洪	黎春美	36	33	-	-	贵州省贵阳市乌当区野鸭乡大凹村五组	0	1	3	1	3	100	2	c	1	0	0	2	0	0	1	0	0	1	1	1	1	2	0	0	2
595	男	侗族	贵州省凯里市	患者本人	杨主余	杨血孟	34	19	-	-	贵州省凯里市榕江县载麻乡苗兰村2组	0	3	3	1	3	105	2	c	1	0	0	2	0	0	1	0	0	1	1	1	1	1	0	0	1
596	男	土家族	贵州省务川仡佬族苗族自治县	患者本人	杨小林	李小霞	25	23	-	-	贵州省务川仡佬族苗族自治县红丝乡上坝村红炮元组	0	3	3	1	3	65	1	a	3	0	0	2	0	0	1	1	0	0	1	1	1	1	0	0	2
597	女	汉	贵州省惠水县	患者本人	杨勇	杨花生	0	0	-	-	贵州省惠水县摆金镇耙村	0	1	3	1	3	40	1	a	3	0	0	2	0	0	1	0	0	0	1	0	1	1	0	0	1
598	男	汉	贵州省水城县	患者本人	詹叶虎	崔同查	20	17	-	-	贵州省六盘水市水城县玉舍乡大坪村摩猓组	0	3	3	1	3	160	1	a	2	0	0	2	0	0	1	0	0	0	1	1	1	1	0	0	1
599	女	黎族	贵州省兴仁县	患者本人	张定贵	龚詹翠	27	23	-	-	贵州省兴仁县鲁础营回族乡氽村六组	0	3	3	1	3	95	1	a	3	0	0	2	0	0	1	0	0	0	1	1	1	1	0	0	2
600	女	汉	贵州省修文县	患者本人	赵朋	严利委	27	19	-	-	贵州省修文县猪头村二组	0	1	3	1	3	60	1	c	3	0	0	2	0	0	1	0	0	0	1	1	1	1	0	0	1
601	女	侗族	贵州省凯里市岑巩县	患者本人	高先城	尚兰香	27	25	-	-	贵州省凯里市岑巩县天星乡	0	3	3	1	3	85	1	a	3	0	0	2	0	0	1	0	0	0	1	1	1	1	0	0	1
602	男	汉	贵州省贵阳市	患者本人	金心国	尹茜芳	40	27	-	-	贵州省贵阳市白云区艳山红莲花塘组66号	0	3	3	1	3	60	1	b	1	0	0	2	0	0	1	1	0	0	1	1	1	3	0	0	2
603	男	汉	贵州省清镇市	患者本人	刘虎	刘仕芬	21	21	-	-	贵州省清镇市金安村土坝组	0	1	3	1	3	70	1	b	1	0	0	2	0	0	1	0	0	0	1	1	1	1	0	0	2
604	女	汉	贵州省龙里县	患者本人	龙照伦	丁颖	27	27	-	-	贵州省龙里县环南路304	0	3	3	1	3	70	1	a	3	0	0	2	0	0	1	0	0	0	1	1	1	1	0	0	1
605	女	汉	贵州威宁县	患者本人	卯龙	王帮兰	29	25	-	-	贵州省毕节市威宁彝族回族苗族自治县	0	2	3	1	3	75	1	b	1	0	0	2	0	0	1	0	0	0	1	0	1	3	0	0	3
606	男	汉	贵州省黔西南布依族苗族自治州安龙县	患者本人	潘久发	肖忠欢	34	30	-	-	贵州省黔西南布依族苗族自治州安龙县东门村水闸子组	0	1	1	1	3	145	1	c	1	0	0	2	0	0	1	0	0	0	1	1	1	3	0	0	3
607	男	汉	贵州省黔西县	患者本人	宋光亚	邬洪进	37	37	-	-	贵州省黔西县金坡乡附源村花坡二组	0	3	3	1	3	105	1	c	6	0	0	2	0	0	1	0	0	0	1	0	1	2	0	0	3
608	女	汉	贵州省贵阳市	患者本人	王良银	丁桶菊	20	19	-	-	贵州省贵阳市白云区果园一组46号	0	3	3	1	3	120	1	c	2	0	0	2	1	0	1	0	0	0	1	0	2	1	1	0	3
609	女	汉	贵州省惠水县	患者本人	王泽彪	卢光凤	20	20	-	-	贵州省惠水县甲烈乡新哨村二组	0	3	3	1	3	185	1	a	4	0	0	2	0	0	1	0	0	0	1	0	1	2	0	0	2
610	女	汉	贵州省安龙县	患者本人	熊国勇	郭光鑫	21	17	-	-	贵州省安龙县栖凤街道办事处响乐村十九组11号	0	3	3	1	3	65	1	b	1	0	0	2	0	0	0	0	0	0	1	1	1	3	0	0	3
611	男	汉	贵州省毕节市黔西县	患者本人	张开富	颜霞	22	22	-	-	贵州省黔西县钟山乡新强村第3组	0	1	3	1	3	105	1	a	4	0	0	2	0	0	1	0	0	0	1	1	1	3	0	0	2
612	女	穿青族	贵州省纳雍县	患者本人	朱学君	徐彩	20	19	-	-	贵州省纳雍县就业村3组	0	2	3	1	3	170	1	c	4	0	0	2	0	0	1	1	0	0	1	0	1	3	0	0	3
613	男	汉	贵州省独山县	患者本人	岑义生	覃荣莲	38	29	-	-	贵州省独山县麻万镇麻万居委会下元组22号	0	1	3	1	3	90	1	c	3	0	否	2	0	0	1	0	0	0	1	0	1	2	0	0	1
614	女	汉	贵州省清镇市	患者本人	车德军	丁梅	25	21	-	-	贵州省清镇市犁倭乡翁林村长冲组	0	3	3	1	3	83	2	c	1	0	0	2	0	0	1	0	0	0	1	0	1	1	0	0	1
615	男	汉	贵州省惠水县	患者本人	陈先禄	王世琴	25	22	-	-	贵州省惠水县濛江街道办事处兴章村十八组2号	0	1	33	1	3	65	1	c	3	0	0	2	0	0	1	0	0	0	1	0	1	1	0	0	1
616	男	汉	贵州省盘县	患者本人	陈开梯	周芹芹	49	36	-	-	贵州省盘县忠义乡茅草坪村五组	0	3	3	1	3	120	2	c	1	0	0	2	0	0	1	0	0	1	1	0	1	2	0	0	3
617	女	汉	贵州省贞丰县	患者本人	丁丛斌	吴定美	17	20	-	-	贵州省贞丰县挽澜镇纳坝坎村田坝组	0	3	1	1	3	65	1	b	1	0	0	2	0	0	1	0	0	0	1	1	1	3	0	0	1
618	男	汉	贵州省贵阳市	患者本人	冯安贵	谢定敏	30	21	-	-	贵州省贵阳市乌当区新添大道北段164号附7号	0	4	3	1	3	85	4	c	2	0	0	2	0	0	1	0	0	1	1	1	1	1	0	0	3
619	男	汉	贵州省长顺县	患者本人	金光培	周小花	33	28	-	-	贵州省长顺县广顺镇南场村一组	0	1	3	1	3	56	1	a	3	0	0	2	0	0	1	0	0	0	1	0	1	1	0	0	1
620	男	汉	贵州省平江县	患者本人	李怒才	付玉华	39	38	-	-	贵州省贵阳市小河区桂花园乐街小区H栋6单元302	1	4	个体经营者	1	3	93	1	b	1	0	0	2	1	0	1	0	1	0	1	0	2	3	0	0	3
621	男	汉	贵州省水城县	患者本人	李厚兵	肖开美	27	24	-	-	贵州省沿河土家族自治县和平镇桂花路161号	0	4	1	1	3	55	1	a	2	0	0	2	0	0	1	0	0	0	1	0	1	2	0	0	2
622	男	汉	贵州省赫章县	患者本人	李书发	蒋蓉	19	21	-	-	贵州省赫章县野马川镇前山村丫口组	0	1	3	1	3	65	1	a	3	0	0	2	0	0	0	0	0	0	1	1	1	2	0	0	3
623	男	汉	贵州省纳雍县	患者本人	李长军	王曼涛	22	19	-	-	贵州省纳雍县	0	1	1	1	3	95	2	c	1	0	0	2	0	0	1	0	0	1	1	0	1	1	0	0	2
624	女	汉	贵州省清镇市	患者本人	林发科	汪会	31	25	-	-	贵州省清镇市流长苗族乡茶园村二组	0	3	1	1	99	55	2	a	2	0	0	2	0	0	1	0	0	1	1	0	1	1	0	0	3
625	女	汉	贵州省清镇市	患者本人	林旭	王献芬	29	27	-	-	贵州省清镇市鲤鱼村百花社区	0	1	2	1	99	60	1	b	1	0	0	2	0	0	1	0	0	0	1	0	1	1	0	0	1
626	男	汉	贵州省惠水县	患者本人	龙振兴	黄永梅	39	29	-	-	贵州省惠水县	0	3	2	1	99	100	1	a	3	0	0	2	0	0	1	0	0	0	1	1	1	1	0	0	2
627	男	汉	贵州省贵阳市	患者本人	罗绍伦	杨佐英	45	34	-	-	贵州省贵阳市花溪区黔陶布依族苗族乡黔陶村小组	0	3	3	1	99	170	2	c	1	0	0	2	0	0	1	0	0	1	1	0	1	1	0	0	3
628	男	汉	贵州省罗甸县	患者本人	莫德信	岑小红	24	22	-	-	贵州省罗甸县茂井镇油西村七组5号	0	3	1	1	99	30	2	c	1	0	0	2	0	0	1	0	0	1	2	1	1	3	0	0	3
629	男	汉	贵州省安顺市西秀区	患者本人	帅斌	周进兰	31	29	-	-	贵州省安顺市西秀区市西路68号2栋5楼8号	0	3	1	1	99	50	2	a	3	0	1	2	0	0	1	1	0	1	2	1	1	1	0	0	2
630	男	布依族	贵州省镇宁布依族苗族自治县	患者本人	王小益	罗四妹	34	33	-	-	贵州省镇宁布依族苗族自治县	0	3	1	1	99	145	2	c	1	0	0	2	0	0	1	0	0	1	1	0	1	1	0	0	1
631	女	彝族	贵州省织金县	患者本人		徐润先	34	35	-	-	贵州省织金县龙场镇阳光村营上组	0	3	3	1	99	70	1	c	3	0	0	2	0	0	1	0	0	0	1	0	1	1	0	0	3
632	男	汉	贵州省普定县	患者本人	徐国军	扬能翠	38	27	-	-	贵州省安顺市普定县城关镇陇嘎村	0	4	1	1	99	50	2	c	3	0	0	2	0	0	1	0	0	1	1	1	1	1	0	0	2
633	男	汉	贵州省织金县	患者本人	杨生	朱江	24	20	-	-	贵州省织金县阿弓镇长地村包包组	0	3	1	1	99	50	1	c	4	0	0	2	0	0	0	0	0	0	1	1	1	1	0	0	1
634	男	汉	贵州省安顺市六枝特区	患者本人	杨启开	杨登兰	36	27	-	-	贵州省六枝特区戛乡沙子村十一组	0	3	3	1	99	85	1	c	4	0	0	2	0	0	1	0	0	0	1	1	1	1	0	0	2
635	女	汉	贵州省纳雍县	患者本人	杨孝荣	朱贤芬	15	14	-	-	贵州省纳雍县锅圈岩乡平坝组五组	0	4	1	1	99	70	1	c	1	0	0	2	0	0	1	0	0	0	1	1	1	1	0	0	3
636	男	汉	贵州省织金县	患者本人	杨明江	王方	25	19	-	-	贵州省织金县少普乡小河村丫口田组1号	0	2	3	1	13	90	1	c	3	0	0	2	0	0	1	0	0	0	1	0	1	1	0	0	1
637	男	汉	贵州省织金县	患者本人	杨林	朱杨梅	28	15	-	-	贵州省织金县化起镇胡家案村胡家案组	0	1	1	1	13	100	3	c	2	0	0	2	0	0	1	0	0	1	1	1	1	1	0	0	3
638	男	仡佬族	贵州省普定县	患者本人	杨昌军	黄兴艳	33	32	-	-	贵州省安顺市普定县白岩镇高羊村3组	0	2	1	1	13	60	1	c	1	0	0	2	0	0	1	0	0	0	1	0	1	3	0	0	3
639	男	穿青族	贵州省织金县	患者本人	杨胜禄	李娟	35	25	-	-	贵州省织金县化起镇雄鹰村	0	1	3	1	13	65	1	c	3	0	0	2	0	0	1	0	0	0	1	0	1	1	0	0	1
640	男	汉	贵州省平坝县	患者本人	于学文	黄佑权	23	28	-	-	贵州省普定县猴场乡大地村大地组	0	2	1	1	13	95	2	c	1	0	0	2	0	0	1	0	0	0	1	0	1	1	0	0	1
641	男	汉	贵州省贵阳市	患者本人	张光富	蔡洪英	43	26	-	-	贵州省贵阳市渔安新城G6栋3单元	0	1	3	1	13	70	1	a	3	0	0	2	0	0	1	1	0	0	1	0	1	1	0	0	2
642	男	彝族	贵州省六枝特区	患者本人	张建文	陈珍兰	34	29	-	-	贵州省六枝特区菁口乡菁口村果落二组	0	3	3	1	13	20	2	a	2	0	0	2	0	0	1	0	0	1	1	1	1	3	0	0	2
643	女	土家族	贵州省印江县	患者本人	张仕国	何兴花	26	25	-	-	贵州省铜仁市印江县2兴街道堰塘村生基坪组	0	4	1	1	13	65	1	a	3	0	0	2	0	0	1	0	0	0	1	1	1	2	0	0	2
644	女	汉	贵州省大方县	患者本人	张海	郝丽	20	18	-	-	贵州省毕节市大方县八堡乡新村长坪组	0	1	2	1	13	65	1	a	3	0	0	2	0	0	1	0	0	0	1	0	1	1	0	0	3
645	男	汉	贵州省修文县	患者本人	张浩	周小菊	31	28	-	-	贵州省修文县六广镇新明村四组	0	3	3	1	13	95	3	c	2	0	0	2	0	0	1	0	0	1	1	1	1	3	0	0	1
646	女	汉	贵州省贵阳市	患者本人	周才富	张海燕	30	25	-	-	贵州省贵阳市小河浦江广场金竹苑b栋二单元2-2	0	1	1	1	13	30	1	b	1	0	0	2	0	0	1	0	0	0	1	1	1	1	0	0	2
647	男	汉	贵州省织金县	患者本人	郑华	赵成惠	33	28	-	-	贵州省织金县八步镇沙冲村大冲组	0	3	1	1	13	100	3	c	2	0	0	2	0	0	1	0	0	1	1	1	1	2	0	0	2
648	女	穿青族	贵州省织金县	患者本人	谌洪学	张青艳	22	23	-	-	贵州省织金县化起镇罗家寨村大坝组	0	1	1	1	13	115	2	a	2	0	1	2	0	0	1	0	0	1	2	0	1	1	0	0	1
649	男	汉	贵州省织金县	患者本人	包克能	刘敏	40	32	-	-	贵州省织金县鸡场乡坡头上村麻窝寨组	0	4	1	1	13	120	2	c	1	0	0	2	0	0	1	0	0	1	2	1	1	2	0	0	2
650	女	布依族	贵州省安龙县	患者本人	贺国伦	丁云霞	32	29	-	-	贵州省安龙县万峰湖镇永和村板告组	0	3	3	1	12	85	1	c	4	0	0	2	0	0	1	0	0	0	1	1	1	1	0	0	2
651	男	汉	贵州省瓮安县	患者本人	蒋维明	方芳	29	22	-	-	贵州省瓮安县平定营镇三合村白果园组	0	2	3	1	12	60	2	c	2	0	0	2	0	0	1	0	0	0	1	0	1	1	0	0	3
652	男	汉	贵州省贵阳市	患者本人	李清俊	赵莎莎	29	28	-	-	福建省平潭县流水镇后田村新澳25号	0	1	3	1	12	55	1	b	1	0	0	2	0	0	1	0	0	0	1	1	1	1	0	0	2
653	男	彝族	贵州省纳雍县	患者本人	李佳	文丹	23	22	-	-	贵州省纳雍县维新镇维新村维小路	0	3	3	1	12	80	1	c	3	0	0	2	0	0	1	0	0	0	1	1	1	1	0	0	2
654	男	汉	贵州省六盘水六枝特区	患者本人	林海波	陈昌琼	23	19	-	-	贵州省六盘水六枝特区新场乡新寨村上麻窝组	0	3	3	1	12	85	2	c	1	0	0	2	0	0	1	0	0	1	1	1	1	1	0	0	1
655	女	汉	贵州省安顺市西秀区	患者本人	刘小伟	孟榕	25	23	-	-	贵州省安顺市西秀区宁谷镇老石村上老凹石组	0	1	3	1	12	60	2	c	3	0	0	2	0	0	1	0	0	0	1	0	1	2	0	0	2
656	男	汉	贵州省修文县	患者本人	马远华	罗贤韵	28	30	-	-	贵州省白云区沙文镇沙文居委会商业街27号	0	3	3	1	12	60	1	a	3	0	0	2	0	0	1	0	0	0	1	1	1	1	0	1	1
657	女	苗族	贵州省从江县	患者本人	潘金亮	韦馨萍	21	22	-	-	贵州省从江县东朗乡苗谷村六组	0	1	3	1	12		1	a	3	0	0	2	0	0	1	0	0	0	1	1	1	1	0	0	1
658	男	汉	贵州省大方县	患者本人	陶才富	扬家琴	38	34	-	-	贵州省大方县理化乡新发村弯子组	0	4	1	1	12	135	3	c	2	0	0	2	0	0	1	0	0	1	1	1	1	1	0	0	2
659	女	汉	贵州省沿河县	患者本人	田红	侯碧香	28	28	-	-	贵州省沿河县土家族自治县黑水镇斜岩存上寨一组	0	2	1	1	12	135	2	c	1	0	0	2	0	0	1	0	0	1	2	0	2	1	0	0	2
660	男	汉	贵州省织金县	患者本人	吴小勇	郭艳	24	22	-	-	贵州省织金县后寨乡小乔村坝子头	0	1	3	1	12	135	1	c	4	0	0	2	0	0	1	0	0	0	1	1	1	3	0	0	2
661	女	汉	贵州省黔西县	患者本人	肖正兵	马琦	40	39	-	-	贵州省黔西县金碧镇廉租房25号	0	1	2	1	12	65	1	b	1	0	0	2	0	0	1	0	0	0	1	1	1	3	0	0	2
662	男	彝族	贵州省黔西县	患者本人	杨小兵	钟梦	23	19	-	-	贵州省黔西县洪水乡菁利村菁柏三组	0	3	3	1	12	110	1	a	3	0	0	2	0	0	1	0	0	0	1	1	1	1	0	0	1
663	男	汉	贵州省锦屏县	患者本人	周礼焕	蒋云美	33	30	-	-	贵州省锦屏县彦洞乡彦洞村二组	0	1	1	1	12	65	3	c	2	0	0	2	0	0	1	0	0	1	2	1	1	3	0	0	2
664	女	汉	贵州省六枝特区	患者本人	左金灵	万晶	31	27	-	-	贵州省六枝特区平寨镇平寨村万家寨组	0	1	2	1	99	65	1	a	3	0	1	2	0	0	1	0	0	0	1	1	2	1	0	0	3
665	男	汉	贵州省贵阳市	患者本人	陈强	谢后菊	45	40	-	-	贵州省贵阳市小河区长江路25号1单元附9号	0	1	3	1	99	110	1	a	3	0	0	2	0	0	1	0	0	0	1	1	1	2	0	1	2
666	男	汉	贵州省普定县	患者本人	胡浩	陈胜仙	27	27	-	-	贵州省安顺想白杨镇一棵树村0组355号	0	3	2	1	99	90	2	c	1	0	0	2	0	0	1	0	0	1	1	1	1	2	0	0	2
667	男	汉	贵州省瓮安县	患者本人	蒋维明	方芳	29	22	-	-	贵州省瓮安县平定营镇三合村白果园组	0	1	3	1	99	70	1	c	3	0	0	2	0	0	1	0	0	0	1	0	1	1	0	0	3
668	女	汉	贵州省贵阳市	患者本人	刘庆荣	龙琴	30	33	-	-	贵州省贵阳市花果园顶山乌金路90号	0	2	2	1	99	40	1	a	2	0	0	2	0	0	1	0	0	0	1	1	1	2	0	0	2
669	男	汉	贵州省龙里县	患者本人	王光祥	韦燕柳	34	24	-	-	贵州省龙里县龙山镇播基村十组	0	1	2	1	99	65	1	a	3	0	0	2	0	0	1	1	0	0	1	1	1	2	0	0	2
670	男	汉	贵州省水城县	患者本人	杨志齐	孔佑琴	18	18	-	-	贵州省六盘水市水城县青林乡2营村	0	2	2	1	99	60	2	c	1	0	0	2	0	0	1	0	0	0	1	1	1	2	0	0	2
671	女	汉	贵州省贵阳市	患者本人	张孝	蔡乔珍	38	35	-	-	贵州省贵阳市花溪区燕楼乡坝楼村九组21号	0	1	2	1	99	60	1	a	3	0	0	2	0	0	1	0	0	0	1	1	1	1	0	0	2
672	男	汉	贵州省紫云苗族布依族自治县	患者本人	周志全	伍登倩	20	17	-	-	贵州省紫云苗族布依族自治县猫营镇沙坝村新院组	0	1	3	1	99	125	1	c	1	0	0	2	0	0	1	0	0	0	1	1	1	2	0	0	2
673	女	汉	贵州省贵阳市	患者本人	樊卫林	李梅	21	17	-	-	贵州省贵阳市观山湖区金海院4栋一单元401室	0	1	3	1	99	45	1	a	3	0	0	2	0	0	1	0	0	0	1	0	1	1	0	0	2
674	女	汉	贵州省息烽县	患者本人	方永俊	刘兴蓉	28	27	-	-	贵州省贵阳市息烽县流长村马家寨组	0	1	3	1	99	45	1	a	2	0	0	2	0	0	1	0	0	0	1	1	3	1	0	0	3
675	女	汉	贵州省罗甸县	患者本人	黄帅飞	罗秀芬	28	25	-	-	贵州省罗甸县董当乡	0	1	3	1	99	75	2	c	1	0	0	2	0	0	1	0	0	1	1	1	1	1	0	0	2
676	男	汉	贵州省贵阳市	患者本人	李鹏	李霞	20	23	-	-	贵州省贵阳市小河区一四三厂	0	1	3	1	99	60	1	a	3	0	0	2	0	0	1	0	0	0	1	0	1	1	1	0	2
677	男	汉	贵州省织金县	患者本人	龙纯红	李润英	22	19	-	-	贵州省织金县牛场镇猓猡村笼山组	0	3	2	1	99	45	1	a	3	0	0	2	0	0	1	0	0	0	1	1	1	2	0	0	2
678	男	汉	贵州省威宁县	患者本人	涂腾	浓红立	25	21	-	-	贵州省威宁县盐仓村四组	0	1	2	1	99	115	1	a	3	0	0	2	0	0	1	0	0	0	1	1	1	2	0	0	2
679	女	汉	贵州省赫章县	患者本人	文军	李嫚	23	19	-	-	贵州省赫章县德卓乡大营村大寨组	0	2	3	1	99	85	1	c	3	0	0	2	0	0	1	0	0	0	1	1	1	1	0	0	2
680	女	汉	贵州省清镇市	患者本人	徐江	左金仙	21	21	-	-	贵州省清镇市盐井犁倭乡红岩村盐井山组	0	1	2	1	18	160	1	c	4	0	0	2	0	0	1	0	0	0	1	1	1	1	0	0	2
681	男	汉	贵州省织金县	患者本人	袁勇军	覃小钰	20	17	-	-	贵州省织金县猫场镇凤坪村平山组	0	3	2	1	18	95	2	c	1	0	0	2	0	0	1	1	0	1	1	1	1	3	0	0	3
682	男	汉	贵州省贵阳市	患者本人	向刚	陈小敏	22	22	-	-	贵州省贵阳市云岩区贵阳野鸭街普天社区	0	3	3	1	18	75	1	c	3	0	0	2	0	0	1	0	0	0	1	0	1	1	0	0	1
683	女	汉	贵州省织金县	患者本人	杨佳佳	杨艳	18	18	-	-	贵州省毕节市织金县少普乡联盟村石膏组	0	2	3	1	18	85	1	b	1	0	0	2	0	0	1	0	0	0	1	0	1	1	0	0	2
684	男	侗族	贵州省凯里市	患者本人	姚希长	吴文芬	29	19	-	-	贵州省凯里市黎平县洪州镇仰冲村一组	0	2	3	1	18	85	1	a	3	0	0	2	0	0	1	0	0	0	1	1	1	1	0	0	2
685	男	汉	贵州省贵阳市	患者本人	陈颖	刘美琳	30	27	-	-	贵州省贵阳市云岩区洙泗巷52号3单元附2号	0	3	3	1	18	75	1	其他	2	0	0	2	0	0	1	0	0	0	1	1	1	2	0	0	3
686	男	汉	贵州省威宁县	患者本人	李仁朝	殷紧局	23	16	-	-	贵州省威宁县羊街镇银河村平坝组	0	1	3	1	18	100	2	c	1	0	0	2	0	0	1	0	0	1	1	1	1	1	0	1	2
687	女	汉	贵州省贵阳市	患者本人	罗龙刚	潘红梅	29	27	-	-	贵州省贵阳市金阳新区东林寺路115号	0	3	3	1	18	75	1	c	3	0	0	2	0	0	1	0	0	0	1	0	1	1	0	0	2
688	女	汉	贵州省盘县	患者本人	苏忠	王二英	27	22	-	-	贵州省盘县普田乡狗场坝村二组	0	1	3	1	18	77	1	a	4	0	0	2	0	0	1	0	0	0	1	0	1	1	0	1	3
689	男	汉	贵州省惠水县	患者本人	童玉国	夏正莲	40	29	-	-	贵州省惠水县姚新村6组	0	1	3	1	18	85	1	c	4	0	0	2	0	0	1	0	0	0	1	1	1	2	0	0	2
690	女	汉	贵州省贵阳市	患者本人	王龙	刘昱含	28	27	-	-	贵州省贵阳市乌当区新添卫城翡翠湾1栋302	0	1	3	1	18	45	1	b	1	0	0	2	0	0	1	0	0	0	1	1	1	3	0	0	2
691	女	汉	贵州省织金县	患者本人	王兴林	冯广丽	30	26	-	-	贵州省毕节市织金县三塘镇大方寨村郭上寨组	0	3	3	1	99	60	1	a	3	0	1	2	0	0	1	0	0	0	1	1	1	1	0	0	2
692	男	土家族	贵州省沿河县	患者本人	邓天孝	杨爱爱	23	16	初2	初2	贵州省沿河县红岩村2组	0	1	2	1	99	67	1	a	4	0	0	2	0	0	1	0	0	0	1	1	1	1	0	0	1
693	男	汉	贵州省毕节市	患者本人	梅建	许玉春	24	22	大学	高2	贵州省毕节市七星关区大银镇保旺村长房组30号	0	1	2	1	99	34	1	a	2	0	0	2	0	0	0	0	0	0	1	1	1	1	0	0	1
694	男	汉	贵州省绥阳县	患者本人	胡灿军	张春香	33	27	大专	大专	贵州省遵义市绥阳县宽阔镇天台村永庄1组34号	0	1	2	1	7	42	2	a	2	0	0	2	0	0	1	0	0	1	1	1	1	1	0	0	2
695	男	汉	贵州省织金县	患者本人	赵臻友	詹静	32	23	-	-	贵州省织金县商家乡大嘎村马鞍山组	0		3		7	74	1	a	4	0	0	2	0	0	1	0	0	0	1	1	1	3	0	0	3
696	男	布依族	贵州省荔波县	患者本人	莫代朗	白想妹	22	21	高2	初2	贵州省荔波县甲良镇红坭村交阳组36号	0	1	3	1	7	76	1	a	2	0	0	2	0	0	1	0	0	0	1	0	1	1	0	0	3
697	男	汉	贵州省平塘县	患者本人	苏泽亮	覃荣喜	22	20	初2	初2	贵州省平塘县牙舟镇边兰村羊场组1号	0	1	1	1	7	84	1	b	1	0	0	2	0	0	1	0	0	0	1	0	2	1	0	0	3
698	男	布依族	贵州省普定县	患者本人	王顺云	伍小益	33	21	小学	小学	贵州省普定县化处镇戛打村381号	0	1	1	1	7	88	2	c	1	0	0	2	0	0	1	0	0	1	1	0	1	1	0	0	3
699	男	汉	贵州省福泉市	患者本人	徐明亿	杨延香	24	23	-	-	贵州省福泉市仙桥乡仙桥村永兴沟组	0	1	2	1	7	62	1	a	2	0	0	2	0	0	1	0	0	0	1	1	1	1	0	0	3
700	男	汉	贵州省织金县	患者本人	杨胜贤	龙礼妹	35	30	小学	小学	贵州省织金县上坪寨乡上坪寨村上寨二组	0	1	1	1	7	48	1	a	2	0	0	2	0	0	1	0	0	0	1	0	1	2	0	0	2
701	男	汉	贵州省毕节市	患者本人	张道旺	刘红梅	18	17	2专	2专	贵州省毕节市七星关区千犀乡大屯村45号	0	1	2	1	7	34	1	a	2	0	0	2	0	0	1	0	0	0	1	1	1	1	0	0	2
702	女	布依族	贵州省罗甸县	患者本人	赵小杰	刘小秀	30	27	0	0	贵州省罗甸县龙坪镇环城大道6号湖城家园1栋	0	1	2	1	7	40	1	c	3	0	0	2	0	0	1	0	0	0	1	0	1	1	0	0	2
703	女	布依族	贵州省平坝县	患者本人	陈合气	周燕	32	25	初2	初2	贵州省平坝县高峰镇尧上村铁林寨01号	0	1	2	1	7	47	1	a	4	0	0	2	0	0	1	0	0	0	1	1	1	1	0	0	1
704	男	苗族	贵州省惠水县	患者本人	陈老宝	杨明欢	19	17	初2	初2	贵州省惠水县岗度镇白水河村祥摆五组23号	0	1	3	1	7	61	1	c	3	0	0	2	0	0	1	0	0	0	1	0	1	1	0	0	2
705	女	汉	贵州省关岭县	患者本人	陈兴虎	王飞	22	19	高2	小学	贵州省关岭县岗乌镇纳马村箐脚组20号	0	1	1	1	7	73	1	b	1	0	0	2	0	0	1	0	0	0	1	0	1	3	0	0	3
706	女	汉	贵州省织金县	患者本人	李永晶		27	15	初2	初2	贵州省贵阳市南明区四方河马鞍山临时过渡区	0	1	1	1	7	66	1	b	1	0	0	2	0	0	1	0	0	0	1	0	1	1	0	0	3
707	女	汉	贵州省福泉市	患者本人	龙文权	朱生莲	25	22	初2	初2	贵州省福泉市龙昌镇云雾村靛山村	0	1	1	1	7	27	1	a	2	0	0	2	0	0	1	0	0	0	1	1	1	1	0	0	1
708	男	汉	贵州省金沙县	患者本人	陈加其	高琴	39	38	初2	初2	贵州省金沙县禹馍镇国庆村长田组12号	0	1	2	1	7	86	1	c	4	0	0	2	0	0	1	0	0	0	1	1	1	1	0	0	2
709	女	苗族	贵州省凯里市	患者本人	杨和	顾丽业	29	28	本科	本科	贵州省凯里市开怀街道上马石	0	1	2	1	7	38	1	a	2	0	0	2	0	0	1	0	0	0	1	1	1	1	0	0	2
710	男	汉	贵州省威宁县	患者本人	黄认红	严佼	24	22	初2	初2	贵州省威宁县观风镇新民村前明组	0	1	2	1	7	45	1	a	3	0	0	2	0	0	1	0	0	0	1	0	1	1	0	0	3
711	男	彝族	贵州省黔西县	患者本人	金易	刘天秀	25	25	初2	初2	贵州省黔西县太来乡五锁村箐边组	0	1	2	1	7	63	1	a	3	0	0	2	0	0	1	0	0	0	1	1	1	1	0	0	2
712	女	汉	贵州省清镇市	患者本人	吕廷贵	郑红梅	33	30	初2	小学	贵州省清镇市红枫湖镇兰安村一组	0	1	2	1	7	32	1	a	2	0	0	2	0	0	1	0	0	0	1	0	1	1	0	1	2
713	女	苗族	贵州省威宁县	患者本人	张海龙	杨泽敏	33	23	高2	高2	贵州省威宁县龙街镇银桥村马道子组	0	1	2	1	7	54	1	a	3	0	0	2	0	0	1	0	0	0	1	1	1	3	0	0	3
714	女	汉	贵州省威宁县	患者本人	张广训	易月圆	24	19	初2	初2	贵州省毕节市威宁县哈喇河镇牛街村水塘组	0	1	2	1	7	86	1	a	4	0	0	2	0	0	1	0	0	0	1	1	1	1	0	0	1
715	女	布依族	贵州省罗甸县	患者本人	赵小杰	刘小秀	39	36	0	0	贵州省罗甸县龙坪镇环城大道6号	0	2	2	1	99	44	1	c	3	0	0	2	0	0	1	0	0	0	1	0	1	1	0	1	2
716	男	苗族	贵州省紫云县	患者本人	陈志祥	梁东益	30	20	初2	初2	贵州省安顺市紫云县打望镇打哈村打望组	0	1	2	1	99	45	1	c	3	0	0	2	0	0	1	0	0	0	1	0	1	1	0	0	1
717	女	汉	贵州省普定县	患者本人	张国鼎	肖琼	29	27	初2	初2	贵州省南明区大正羽曦城3栋三单元	0	1	2	1	99	68	1	b	1	0	0	2	0	0	1	0	0	0	1	1	1	1	0	0	1
718	女	汉	贵州省威宁县	患者本人	贾朝面	李庆	30	20	小学	小学	贵州省威宁县龙街镇金星村金家湾组	0	1	2	1	99	55	1	a	3	0	0	2	0	0	1	0	0	0	1	1	1	1	0	0	1
719	女	汉	贵州省威宁县	患者本人	姜君君	施少朵	24	22	初2	初2	贵州省威宁县双龙镇水潮村八组	0	1	2	1	99	75	1	b	1	0	1	2	0	0	1	0	0	0	1	0	1	1	0	0	2
720	男	汉	贵州省威宁县	患者本人	冷海云	李仙粉	26	25	小学	初2	贵州省威宁县小海镇小海社区	0	1	1	1	99	27	1	b	1	0	1	2	0	0	1	0	0	0	1	1	1	1	0	0	3
721	男	汉	贵州省威宁县	患者本人	李伟	卯巧银	42	42	小学	小学	贵州省毕节市威宁县双龙镇水潮村12组	0	1	1	1	99	70	1	c	1	0	0	2	0	0	1	0	0	1	2	1	1	1	0	0	1
722	男	汉	贵州省毕节市	患者本人	刘凯	李琴	31	30	初2	初2	贵州省毕节市七星关区对坡镇大堡村向阳组94号	0	1	2	1	99	68	1	c	3	0	0	2	0	0	1	0	0	0	1	0	1	1	0	1	2
723	男	汉	贵州省平坝县	患者本人	卢军华	徐倩逸	22	23	初2	初2	贵州省平坝县马场镇沙坝村	0	1	2	1	99	37	1	a	2	0	1	2	0	0	1	0	0	0	1	1	1	3	0	1	3
724	女	汉	贵州省威宁县	患者本人	罗志全	安贵花	29	24	小学	小学	贵州省威宁县哈喇河乡牛街村西那组	0	1	2	1	99	59	1	c	3	0	0	2	0	0	1	0	0	0	1	1	1	3	0	0	3
725	男	回族	贵州省威宁县	患者本人	马启林	马悦	29	28	初2	小学	贵州省威宁县双龙镇高山村铁厂组	0	1	2	1	99	55	1	c	3	0	1	2	0	0	1	0	0	0	1	1	1	1	0	0	2
726	男	侗族	贵州省从江县	患者本人	潘仕明	吴欣怡	23	24	小学	小学	贵州省从江县丙妹镇新或村二组	0	1	2	1	99	42	1	a	2	0	0	2	0	0	1	0	0	0	1	1	1	1	0	0	1
727	女	汉	贵州省长顺县	患者本人	韦建	祖梅	21	19	初2	初2	贵州省长顺县摆所镇松港村瓮青组21号	0	1	2	1	99	40	1	c	2	0	1	2	0	0	1	0	0	0	1	0	1	1	0	0	2
728	男	苗族	贵州省紫云县	患者本人	韦金国	岑世兰	21	18	小学	小学	贵州省安顺市紫云县宗地镇戈枪村格冲组	0	1	1	1	99	65	1	c	3	0	0	2	0	0	1	0	0	0	1	1	1	1	0	0	2
729	男	汉	贵州省威宁县	患者本人	夏勇	杨艳朵	23	23	小学	小学	贵州省威宁县杨街镇大洼村箐沟组	0	1	2	1	99	81	2	c	1	0	0	2	0	0	1	0	0	1	1	1	1	3	0	0	1
730	男	汉	贵州省威宁县	患者本人	夏贤	刘章兰	30	21	小学	小学	贵州省毕节市威宁县迤那镇三星社区新龙组	0	1	2	1	99	81	2	c	1	0	0	2	0	0	1	0	0	1	2	1	1	1	0	0	1
731	女	汉	贵州省安顺市西秀区	患者本人	王侣	辜红丽	28	26	小学	小学	贵州省安顺市西秀区黄腊乡龙青村	0	1	2	1	99	65	1	b	1	0	0	2	1	0	1	0	0	0	1	0	1	2	0	0	2
732	男	汉	贵州省威宁县	患者本人	肖大银	赵才钱	23	19	高2	高2	贵州省威宁县炉山镇名乐村名乐组	0	1	2	1	99	99	2	c	1	0	0	2	0	0	1	0	0	1	1	0	1	1	0	0	1
733	男	汉	贵州省清镇市	患者本人		孟从珍	33	34	小学	小学	贵州省清镇市流长苗族乡田湾村大冲组	0	1	2	1	99	52	1	b	1	0	0	2	0	0	1	0	0	0	1	0	1	1	0	0	1
734	女	汉	贵州省赫章县	患者本人	许学国	成会	28	24	初2	初2	贵州省赫章县哲庄乡瓦房村铧厂村	0	1	2	1	99	50	1	a	3	0	0	2	0	0	1	0	0	0	1	1	1	1	0	0	1
735	女	苗族	贵州省织金县	患者本人	杨林	杨艺	19	19	初2	初2	贵州省织金县大平乡群建村群建组二组	0	1	2	1	99	40	1	a	2	0	0	2	0	0	1	0	0	0	1	1	1	1	0	0	3
736	女	苗族	贵州省清镇市	患者本人	张伟	熊益贤	26	26	2专	2专	贵州省清镇市青龙办事处扁坡村新三组	0	1	2	1	99	35	1	a	2	0	0	2	0	0	1	0	0	0	1	1	1	1	0	0	1
737	女	汉	贵州省威宁县	患者本人	赵才荣	姚先兰	34	24	初2	初2	贵州省威宁县双龙镇水槽村十二组	0	1	2	1	99	43	1	a	2	0	0	2	0	0	1	0	0	0	1	1	1	3	0	0	1
738	女	穿青族	贵州省安顺市西秀区	患者本人	陈家荣	张丽	22	20	初2	初2	贵州省安顺市西秀区东关办事处火烧寨村秧田组	0	1	2	1	99	46	1	b	1	0	1	2	0	0	1	0	0	0	1	0	1	1	0	0	3
739	女	汉	贵州省贵阳市	患者本人	陈华阳	周玉红	32	35	小学	小学	贵州省贵阳市白云区沙文镇凉水村43号	0	1	1	1	99	54	1	b	1	0	0	2	0	0	1	0	0	0	1	1	1	1	0	0	1
740	男	苗族	贵州省习水县	患者本人	陈和胜	王兴美	33	31	高2	初2	贵州省习水县二里乡玉溪村三台组	0	1	3	1	99	54	1	c	3	0	0	2	0	0	1	0	0	0	1	0	1	1	0	0	3
741	女	汉	贵州省贵阳市	患者本人	冯庆江	代江花	37	36	初2	初2	贵州省贵阳市南明区遵义2路60号1单元	0	杨华	3	1	99	42	1	a	3	0	1	2	0	0	1	0	0	0	1	0	1	1	0	0	1
742	男	布依族	贵州省镇远县	患者本人	黄福军	余欠	24	24	初2	初2	贵州省凯里市镇远县焦溪镇木溪村子云组	0	3	3	1	99	46	1	c	3	0	0	2	0	0	1	0	0	0	1	0	1	1	0	0	1
743	女	穿青族	贵州省大方县	患者本人	李兴进	韩德敏	36	28	初2	初2	贵州省大方县鼎新乡风景村大酌组	0	1	2	1	99	65	1	a	2	0	0	2	0	0	1	0	0	0	1	0	1	1	0	0	1
744	男	汉	贵州省威宁县	患者本人	李启田	陈永会	26	24	初2	初2	贵州省毕节市威宁县炉山镇海舍村	0	1	2	1	99	36	1	a	2	0	0	2	0	0	1	0	0	0	1	1	1	3	0	0	1
745	男	汉	贵州省黔西县	患者本人	李世爱	杨敏	33	38	初2	初2	贵州省黔西县协和镇仡仲村新街组	0	1	3	1	99	120	1	c	4	0	0	2	0	0	1	0	0	0	1	0	1	3	0	0	3
746	男	汉	贵州省麻江县	患者本人	刘军	吴再梅	26	25	高2	高2	贵州省麻江县坝盲乡猫头村猫头组	0	1	3	1	99	43	1	a	2	0	0	2	0	0	1	0	0	0	1	0	1	1	0	0	3
747	男	布依族	贵州省龙里县	患者本人	罗福	周龙琼	28	21	小学	小学	贵州省龙里县冠山街道办事处渔洞村4组	0	1	3	1	99	48	1	a	3	0	0	2	0	0	1	0	0	0	1	1	1	1	0	0	1
748	男	布依族	贵州省罗甸县	患者本人	罗世友	谢汶真	19	19	初2	初2	贵州省罗甸县龙坪镇八木村彭家组7号	0	1	3	1	99	41	1	a	3	0	0	2	0	0	1	0	0	0	1	1	1	1	0	0	2
749	女	布依族	贵州省龙里县	患者本人	夏方贵	罗银桃	29	28	初2	初2	贵州省龙里县三元镇永安村一组	0	1	3	1	99	22	1	a	3	0	0	2	0	0	1	0	0	0	1	0	1	1	0	0	1
750	男	汉	贵州省毕节市七星关区	患者本人	孟从云	曹永翠	23	23	小学	小学	贵州省毕节市七星关区亮岩镇丰田组62号	0	1	1	1	99	60	1	b	1	0	0	2	0	0	1	0	0	0	1	0	1	1	0	0	1
751	男	汉	贵州省龙里县	患者本人	莫桂保	王恩兰	22	21	初2	初2	贵州省龙里县湾滩河镇场坝村平王组	0	可靠	2	患者本人	99	71	1	b	1	0	0	2	0	0	1	0	0	0	1	0	1	1	0	0	3
752	女	汉	贵州省江口县	患者本人	舒浩	李燕	28	28	本科	本科	贵州省江口县凯德街道双岑村下谭井组	0	1	3	1	99	41	1	a	3	0	0	2	0	0	1	0	0	0	1	1	2	1	0	1	2
753	男	苗族	贵州省毕节市	患者本人	杨洪文	陆兰	23	16	初2	初2	贵州省毕节市清水铺镇后山村大田组33号	0	3	3	1	99	73	1	c	2	0	0	2	0	0	1	0	0	0	1	0	1	2	0	1	2
754	男	汉	贵州省台江县	患者本人	张志强	杨忠芳	41	36	初2	初2	贵州省台江县台盘乡基堡村一组	0	1	2	1	99	83	1	c	2	0	0	2	0	0	1	0	0	0	1	0	1	2	0	0	2
755	男	白族	贵州省大方县	患者本人	赵世明	陈蝶	27	26	本科	本科	贵州省大方县响水乡前进村下坝组	0	1	3	1	99	36	1	a	3	0	1	2	0	0	1	0	0	0	1	0	1	1	0	0	1
756	男	土家族	贵州省思南县	患者本人	陈彪	罗冬梅	27	27	-	-	贵州省思南县兴隆乡跃进村半坡组	0	3	3	1	99	65	1	a	3	0	0	2	0	1	1	0	0	0	1	1	1	1	-	-	2
757	女	汉	贵州省黔西县	患者本人	付安军	樊敏	31	30	-	-	贵州省黔西县甘棠乡樱桃村樱桃组1号	0	1	2	1	99	90	1	a	2	0	0	2	0	0	1	0	0	0	1	0	1	1	0	0	1
758	男	汉	贵州省威宁县	患者本人	李仁朝	殷紧局	22	16	-	-	贵州省威宁县	0	1	3	1	99	90	1	a	4	0	0	2	0	0	1	0	0	0	1	1	1	1	0	0	2
759	男	汉	贵州省黔南州	患者本人	李旺斌	李秋芳	27	23	-	-	贵州省黔南瓮安县平定营镇平定营组	0	1	3	1	99	135	1	b	1	0	0	2	0	0	1	0	0	0	1	1	1	1	0	0	1
760	男	仡佬族	贵州省务川县	患者本人	罗笑强	王敏	26	20	-	-	贵州省遵义市务川县泥高乡泥高村高峰组	0	2	3	1	99	145	2	c	1	0	0	2	0	0	1	0	0	1	1	1	1	1	0	0	1
761	男	汉	贵州省关岭县	患者本人	王凯	杨群	19	23	-	-	贵州省安顺市关岭县顶云乡麻农村16组	0	1	3	1	99	55	1	a	3	0	0	2	0	0	1	0	1	0	1	1	1	2	0	0	2
762	男	汉	贵州省赫章县	患者本人	王运贵	刘梅	25	23	-	-	贵州省赫章县白果镇犀牛塘村牛塘组1号	0	1	3	1	99	90	2	c	1	0	0	2	0	0	1	0	0	1	1	0	1	1	0	0	2
763	女	布依族	贵州省平坝县	患者本人	王铭成	赵红全	24	20	-	-	贵州省平坝县羊昌乡云头村云头山37号	0	1	3	1	99	130	2	c	1	0	0	2	0	0	1	0	0	1	1	1	1	1	0	0	2
764	男	侗族	贵州省榕江县	患者本人	吴化鹏	吴美秀	24	20	-	-	贵州省榕江县朗洞镇高便村第七组	0	1	3	1	99	60	1	a	2	0	0	2	0	0	1	1	0	0	1	1	1	1	0	0	2
765	男	汉	贵州省平坝县	患者本人	杨兴贵	李贵英	29	28	-	-	贵州省平坝县蒙坝村双龙组75号	0	3	2	1	99	60	2	c	1	0	1	2	0	0	1	0	0	1	2	0	1	1	0	0	1
766	女	汉	贵州省毕节市	患者本人	杨正志	潘定巧	40	41	-	-	贵州省毕节市撒拉溪镇西方村85号	0	2	3	1	99	75	2	c	1	0	1	2	0	0	1	0	0	1	2	1	1	1	0	0	1
767	男	汉	贵州省铜仁市	患者本人	姚元保	罗清清	27	20	-	-	贵州省铜仁市大龙一心村姚家组	0	1	3	1	99	65	1	a	3	0	1	1	0	0	1	0	0	0	1	1	1	1	0	0	2
768	男	汉	贵州省织金县	患者本人	张健	王荣会	28	25	-	-	贵州省织金县板桥2心村毛力组1号	0	1	2	1	99	115	1	c	3	0	0	2	0	0	1	0	0	0	1	1	1	3	0	0	1
769	女	汉	贵州省清镇市	患者本人	郑方华	蒋光香	38	31	-	-	贵州省花溪区石板镇合期村	0	1	3	1	99	91	2	c	1	0	0	2	0	0	1	0	0	1	2	1	1	1	0	0	2
770	男	汉	贵州省贵定县	患者本人	周登平	谢青会	19	19	-	-	贵州省龙里县洗马镇农场村	0	1	3	1	99	150	2	c	1	0	0	2	0	0	1	0	0	1	2	1	1	3	0	0	1
771	男	汉	贵州省习水县	患者本人	刘健	张含	26	23	-	-	贵州省贵阳市大营坡茶店清凉巷	0	1	2	1	99	60	1	c	3	0	0	2	0	0	1	0	0	0	1	1	1	1	0	0	2
772	男	汉	贵州省织金县	患者本人	龙大秋	周小凤	42	38	-	-	贵州省织金县白岩农家厂组	0	1	2	1	99	90	1	a	6	0	0	2	0	0	1	0	0	0	1	1	1	2	0	0	1
773	女	汉	贵州省六盘水	患者本人	王福德	刘长远	40	34	-	-	贵州省六盘水市2山区左家营村4组	0	1	3	1	99	80	1	a	3	0	0	2	0	0	1	0	0	0	1	1	1	2	0	0	2
774	男	汉	贵州省毕节市	患者本人	燕勇	刘玲	23	21	-	-	贵州省毕节市八寨镇八寨村桥边组47号	0	1	3	1	99	120	1	c	3	0	0	2	0	0	1	0	0	0	1	0	2	3	0	0	2
775	女	布依族	贵州省关岭县	患者本人	杨刚	石正艳	25	24	-	-	贵州省关岭县普利乡洒泵村	0	1	3	1	99	120	1	b	1	0	0	2	0	0	1	0	0	0	1	0	1	1	0	0	1
776	女	汉	贵州省都匀市	患者本人	周永贵	江培祝	39	36	-	-	贵州省都匀市广惠辖区西园村3组85	0	1	2	1	99	95	1	b	1	0	0	2	0	0	1	0	0	0	1	1	1	1	0	0	2
777	女	汉	贵州省贵阳市	患者本人	涂恩志	邓学琴	74	64	-	-	贵州省贵阳市金阳二蒲	0	1	3	1	99	80	1	c	3	0	0	2	0	0	1	0	0	0	1	1	1	3	0	0	3
778	男	汉	贵州省开阳县	患者本人	方涛	曾静	22	18	-	-	贵州省开阳县龙岗镇立京村2院组	0	3	3	1	99	58	1	a	3	0	0	2	0	0	1	0	1	0	1	1	1	1	0	0	2
779	男	汉	贵州省毕节市	患者本人	黄佑平	宋丽红	24	20	-	-	贵州省毕节市七星关区市西办事处翠屏村环西组环城42号	0	1	3	1	99	87	2	c	1	0	0	2	0	0	1	0	0	0	1	1	1	1	0	0	2
780	女	汉	贵州省罗甸县	患者本人	黄帅飞	罗秀芬	28	25	-	-	贵州省罗甸县董当乡	0	1	3	1	99	120	1	a	3	0	0	2	0	0	1	0	0	0	1	1	1	1	0	0	2
781	男	汉	贵州省毕节市	患者本人	刘珍卫	黎世琴	31	27	-	-	贵州省毕节市野角乡沙拉槽村乐居块组118号	0	1	2	1	99	120	1	c	3	0	0	2	0	0	1	1	0	0	1	0	1	3	0	1	1
782	女	汉	贵州省修文县	患者本人	肖贤绘	王军	42	30	-	-	贵州省修文县龙场镇民主路63号302	0	1	1	1	99	145	1	b	1	0	0	2	0	0	1	0	0	0	1	1	1	1	0	0	3
783	男	苗族	贵州省关岭县	患者本人	张小光	杨啟芬	20	21	-	-	贵州省安顺市关岭县岗乌镇包包村六组	0	2	3	1	99	110	1	c	3	0	1	2	0	0	1	0	0	0	1	0	1	3	0	0	1
784	男	汉	贵州省镇宁县	患者本人	周学	张小丽	28	21	-	-	贵州省安顺市镇宁县江龙镇革利乡牛坝村王占马二组	0	4	3	1	99	111	1	a	4	0	0	2	0	0	1	0	0	0	1	1	1	3	0	0	3
785	男	汉	贵州省赫章县	患者本人	李章会	罗绍芬	24	20	-	-	贵州省赫章县达依乡营庄村院子组	0	患者祖母	2	1	99	80	1	b	1	0	0	2	0	0	1	0	0	0	1	0	1	2	0	0	2
786	男	汉	贵州省平坝县	患者本人	刘关福	何英	33	36	-	-	贵州省贵阳市观山湖区朱昌镇青龙村	0	1	2	1	99	94	1	a	3	0	0	2	0	0	1	0	0	0	1	1	1	1	0	0	1
787	男	汉	贵州省息烽县	患者本人	任玉涛	王青	25	23	-	-	贵州省息烽县永靖乡龙爪村大型组	0	1	3	1	99	95	1	c	1	0	0	2	0	0	1	1	0	1	1	0	3	1	0	0	3
788	女	白族	贵州省织金县	患者本人	谢顺	黎德平	24	21	-	-	贵州省织金县三甲乡三甲村树林组	0	1	1	1	99	60	2	c	1	0	0	2	0	0	1	0	0	1	1	1	1	3	0	0	3
789	男	汉	贵州省黔西县	患者本人	尤正刚	余霄	25	2	-	-	贵州省毕节市黔西县城关镇坪村	0	1	3	1	99	90	1	c	3	0	0	2	0	0	1	0	0	0	1	0	1	1	0	1	2
790	男	汉	贵州省盘县	患者本人	陈开梯	周芹芹	48	36	-	-	贵州省盘县忠义乡茅草坪五组	0	3	3	1	99	90	1	c	3	0	0	2	0	0	1	0	0	0	1	0	2	1	0	0	2
791	女	汉	贵州省织金县	患者本人	李志文	罗秀	35	28	-	-	贵州省织金县化起镇木弄村大寨组	0	1	3	1	99	75	1	a	1	0	0	2	0	0	1	0	0	0	1	1	1	2	0	0	2
792	男	汉	贵州省贵阳市	患者本人	史迪东	管蓉芬	34	29	-	-	贵州省贵阳市富源2路250号	0	2	3	1	99	80	1	b	1	0	0	2	0	0	1	1	0	0	1	0	1	1	0	0	3
793	女	汉	贵州省黔西县	患者本人	王龙平	方兴月	38	36	-	-	贵州省黔西县甘棠镇大营村黄沙槽组	0	1	3	1	99	100	1	b	1	0	0	2	0	0	1	0	0	0	1	1	1	1	0	0	2
794	女	汉	贵州省黔西县	患者本人	吴开洋	樊维群	25	19	-	-	贵州省黔西县钟山镇狮龙村第一组	0	3	1	1	99	90	1	b	1	0	0	2	0	0	1	0	0	0	1	1	1	3	0	0	1
795	男	汉	贵州省普定县	患者本人	余万林	张应连	29	32	-	-	贵州省普定县猫洞乡补龙村良田组	0	1	2	1	99	165	2	c	1	0	0	2	0	0	1	0	0	1	1	1	1	1	0	0	2
796	男	汉	贵州省剑河县	患者本人	邰东升	吴福英	32	26	-	-	贵州省剑河县东镇革东寨3组	0	1	3	1	99	100	2	c	1	0	0	2	0	0	1	0	0	1	2	1	1	1	0	0	2
797	女	汉	贵州省紫云县	患者本人	陈自亮	吴米菊	23	20	-	-	贵州省安顺市紫云县板当镇	0	3	3	1	99	65	2	c	1	0	0	2	0	0	1	0	0	1	1	0	1	1	0	0	1
798	女	汉	贵州省黔西县	患者本人	陈定平	廖纪荣	32	29	-	-	贵州省黔西县新田村上街组	0	1	3	1	99	80	2	c	1	0	0	2	0	0	1	0	0	1	1	0	1	1	0	0	2
799	男	汉	贵州省瓮安县	患者本人	冯余军	彭清莉	29	20	-	-	贵州省瓮安县永和镇萍水村烂田湾组14号	0	3	2	1	99	95	1	a	2	0	0	2	0	0	1	1	0	0	1	0	1	1	0	0	2
800	女	汉	贵州省清镇市	患者本人	贺江	罗景莉	28	22	-	-	贵州省清镇市云岭小区	0	3	3	1	99	50	1	a	2	0	0	2	0	0	1	0	0	0	1	1	1	1	0	0	1
801	男	汉	贵州省普定县	患者本人	胡浩	陈胜仙	27	27	-	-	贵州省普定县白岩镇一棵树村5组	0	外婆	3	1	99	63	1	c	2	0	0	2	0	0	1	0	0	0	1	0	1	1	0	0	2
802	男	汉	贵州省修文县	患者本人	李庆伦	罗安群	38	33	-	-	贵州省修文县六屯乡新埔村新建	0	3	3	1	99	85	1	c	3	0	0	2	0	0	1	0	0	0	1	1	1	1	0	0	3
803	男	汉	贵州省织金县	患者本人	毛明虎	郭昌菊	24	24	-	-	贵州省织金县珠藏镇骂陇村	0	1	1	1	99	90	1	a	3	0	0	2	0	0	1	0	0	0	1	1	1	1	0	0	2
804	男	汉	贵州省赫章县	患者本人	翁基谷	王德菊	24	24	-	-	贵州省赫章县六曲河镇民祥村环山组	0	1	1	1	99	65	1	a	2	0	0	2	0	0	1	0	0	0	1	1	1	1	0	0	2
805	男	汉	贵州省贵阳市	患者本人	杨俊	唐明秀	21	21	-	-	贵州省贵阳市花溪区青岩镇歪脚村大八块	0	3	3	1	99	100	1	a	3	0	0	1	0	0	1	1	0	0	1	0	1	3	0	0	3
806	女	汉	贵州省瓮安县	患者本人	杨秀兵	潘洪琴	21	19	-	-	贵州省福泉市瓮安县岚关乡驼背村杨柳塘	0	2	3	1	99	85	2	c	1	0	1	2	0	0	1	0	0	1	1	1	1	1	0	0	1
807	男	汉	贵州省息烽县	患者本人	张文旭	胡迪	27	27	-	-	贵州省息烽县立碑村	0	2	3	1	99	80	1	a	2	0	0	2	0	0	1	0	0	0	1	1	1	1	0	0	2
808	男	汉	贵州省金沙县	患者本人	张再志	陈永菊	46	40	-	-	贵州省金沙县关镇丰景村三组34号	0	4	1	1	99	120	2	c	1	0	0	2	0	0	1	0	0	1	1	1	2	1	0	0	1
809	男	汉	贵州省晴隆县	患者本人	张青龙	应方嫚	22	19	-	-	贵州省晴隆县蔡家村20号	0	1	1	1	19	95	2	c	1	0	0	2	0	0	1	0	0	1	1	0	1	1	0	0	2
810	男	汉	贵州省毕节市七星关区	患者本人	周光银	樊仕娥	32	24	-	-	贵州省毕节市七星关区青场镇大山村山脚组	0	3	3	1	19	75	2	c	1	0	0	2	0	0	1	0	0	1	1	1	1	1	0	0	3
811	男	汉	贵州省清镇市	患者本人	康向阳	余崇浪	26	19	-	-	贵州省清镇市莲花村东龙组	0	1	3	1	19	120	1	a	3	0	0	2	0	0	1	0	0	0	1	1	1	1	0	0	2
812	男	汉	贵州省普定县	患者本人	李迪波	杨梅	29	26	-	-	贵州省普定县城关镇新堡村511号	0	2	3	1	19	80	1	c	2	0	0	2	0	0	1	0	0	0	1	0	1	1	0	0	2
813	男	苗族	贵州省晴隆县	患者本人	李军宋	刘丹玉	30	24	-	-	贵州省兴义市晴隆县长流乡杨寨村石光组	0	1	3	1	19	125	1	c	4	0	1	2	0	0	1	0	0	0	1	0	1	1	0	0	2
814	男	汉	贵州省水城县	患者本人	李树洪	刘丽金	27	21	-	-	贵州省六盘水市水城县红岩乡马场村五组	0	2	3	1	19	80	1	a	3	0	0	2	0	0	1	0	0	0	1	0	1	1	0	0	2
815	男	苗族	贵州省息烽县	患者本人	王文清	唐艺	36	19	-	-	贵州省息烽县青山苗乡青山村大凹组	0	1	3	1	19	95	1	a	3	0	0	2	0	0	1	0	0	0	1	0	1	1	0	0	1
816	男	仡佬族	贵州省平坝县	患者本人	杨厚明	王外凤	27	20	-	-	贵州省安顺市平坝县齐伯乡野毛村水牛组	0	2	3	1	19	80	1	a	3	0	1	2	0	0	1	0	0	0	1	0	1	1	0	0	2
817	女	汉	贵州省修文县	患者本人	杨玉林	王云菊	18	16	-	-	贵州省修文县扎佐镇石竹村三组	0	3	3	1	19	135	2	c	1	0	0	2	0	0	1	0	0	1	1	0	2	1	0	0	2
818	女	汉	贵州省息烽县	患者本人	毕记上	刘基莉	25	22	-	-	贵州省息烽县九庄镇柏茂村大朝组	0	3	3	1	99	90	2	c	1	0	0	2	0	0	1	0	0	1	1	0	1	1	0	0	1
819	女	苗族	贵州省息烽县	患者本人	李绍远	田作梅	34	35	-	-	贵州省息烽县流长乡李安寨村李安寨组	0	1	3	1	99	45	1	c	2	0	0	2	0	0	1	0	0	0	1	0	1	1	0	0	2
820	女	汉	贵州省织金县	患者本人	李文武	候维红	23	19	-	-	贵州省毕节市织金县桂果镇新华村塘上组	0	毛本源	3	1	99	65	1	c	3	0	0	2	0	0	1	0	0	0	1	0	1	1	0	0	2
821	男	汉	贵州省贵阳市	患者本人	刘维维	朱光敏	30	28	-	-	贵州省贵阳市花溪区黔陶布依族苗族乡谷洒村	0	1	3	1	99	55	1	b	1	0	0	2	0	0	1	0	0	0	1	1	1	1	0	0	2
822	女	汉	贵州省威宁县	患者本人	罗忠云	潘学芬	38	35	-	-	贵州省威宁县云贵乡新民村新民组	0	1	3	1	99	70	1	c	6	0	0	2	0	0	1	0	0	0	1	0	1	1	0	0	2
823	男	水族	贵州省荔波县	患者本人	潘开应	潘菊花	22	20	-	-	贵州省荔波县佳荣镇拉毛村三组27号	0	1	3	1	99	75	1	c	1	0	0	2	0	0	1	0	0	1	1	0	1	1	0	0	3
824	男	汉	贵州省赫章县	患者本人	杨帅	童柳	27	24	-	-	贵州省南明区蓑草路77号11栋3单元14号	0	1	3	1	99	80	2	c	1	0	0	2	0	0	1	0	0	1	1	0	1	1	0	0	3
825	男	汉	贵州省平坝县	患者本人	吴登红	徐同	26	26	-	-	贵州省平坝县乐平乡王寨村	0	1	3	1	99	105	2	c	1	0	0	2	0	0	1	0	0	1	1	0	1	1	0	0	1
826	男	汉	贵州省盘县	患者本人	陆三档	何厚莲	29	29	-	-	贵州省六盘水市盘县大山镇古德村	0	1	3	1	99	80	2	c	1	0	0	2	0	0	1	0	0	1	1	0	1	1	0	0	1
827	男	汉	贵州省毕节市	患者本人	沈忠	李国芬	0	0	-	-	贵州省毕节市小坝镇莺戈岩村两层岩组9号	0	3	3	1	99	45	2	c	1	0	0	2	0	0	1	0	0	1	1	0	1	1	0	0	3
828	女	汉	贵州省六枝特区	患者本人	王天健	同欢	28	21	-	-	贵州省六盘水市六枝特区平寨镇堕社村	0	3	3	1	99	35	1	b	1	0	0	2	0	0	1	0	0	0	1	0	1	1	0	0	1
829	女	汉	贵州省贵阳市	患者本人	徐国辉	唐柳	33	34	-	-	贵州省贵阳市花溪区湖潮乡广兴村五组14号	0	3	3	1	99	75	1	a	6	0	0	2	0	0	1	0	0	0	1	0	1	1	0	0	2
830	男	汉	贵州省毕节市	患者本人	杨正秦	肖再敏	30	32	-	-	贵州省毕节市燕子口镇海子村庆丰组28-1号	0	2	3	1	99	80	2	c	1	0	0	2	0	0	1	0	0	1	1	0	1	1	0	0	3
831	男	汉	贵州省贵阳市	患者本人	邓世林	罗健	30	29	-	-	贵州省贵阳市乌当区水田镇定扒村1组	0	2	3	1	99	105	2	c	9	0	0	2	0	0	1	1	0	1	1	0	1	1	0	0	3
832	男	彝族	贵州省黔西县	患者本人	黄家海	安得凤	48	40	-	-	贵州省黔西县城关镇连城大道227号	0	2	3	1	1	50	1	c	2	0	0	2	0	0	1	0	0	0	1	0	1	1	0	0	2
833	男	汉	贵州省关岭县	患者本人	蒋才启	管艳秀	20	20	-	-	贵州省安顺市关岭县顶云乡木厂村石丫口	0	爷爷	1	1	1	45	2	c	9	0	0	2	0	0	1	1	0	1	1	0	1	1	0	0	2
834	男	汉	贵州省贵阳市	患者本人	林丰敬	徐艳	34	26	-	-	贵州省贵阳市小河珠江路洛解村	0	3	3	1	1	90	1	c	4	0	0	2	0	0	1	0	1	0	1	0	1	1	0	0	3
835	男	汉	贵州省铜仁贵州省铜仁市	患者本人	姚元保	罗清	27	19	-	-	贵州省铜仁市大龙镇一心村姚家组	0	3	3	1	1	90	1	c	3	0	1	2	0	0	1	0	0	0	1	0	1	1	0	0	1
836	男	汉	贵州省关岭县	患者本人		谢芬			-	-	贵州省关岭县顶云乡新场村大兴组11号	0	3	3	1	1	45	1	b	1	0	1	2	0	0	1	0	0	0	1	0	1	1	0	0	2
837	女	汉	贵州省松桃苗族自治县	患者本人	阳兴国	田春芝	33	28	-	-	贵州省松桃苗族自治县迓驾镇龙里村4组	0	2	3	1	1	59	1	b	1	0	0	2	0	0	1	0	0	0	1	0	2	1	0	0	2
838	女	汉	贵州省瓮安县	患者本人	曾伟章	罗文英	31	22	-	-	贵州省瓮安县猴场镇金竹村金竹庄组	0	1	3	1	1	107	1	b	1	0	0	2	0	0	1	0	0	0	1	0	1	1	0	0	1
839	女	汉	贵州省纳雍县	患者本人	周加洪	杨厚群	24	23	-	-	贵州省毕节市纳雍县百兴镇杨家寨村2寨组	0	2	3	1	1	3	1	a	3	0	0	2	0	0	1	0	0	0	1	1	1	1	0	0	2
840	男	苗族	贵州省瓮安县	患者本人	苟云	施良梅	26	26	-	-	贵州省瓮安县建2镇太文村柳家山组	0	2	3	1	1	50	2	c	1	0	0	2	0	0	1	0	0	1	1	0	1	1	0	1	2
841	男	汉	贵州省织金县	患者本人	韩海军	钱克群	30	20	-	-	贵州省毕节市织金县猫场镇大寨村杆石桥上组	0	3	3	1	1	63	2	c	9	0	0	2	0	0	1	0	0	1	1	0	1	3	0	0	1
842	男	侗族	贵州省黔东南苗族侗族自治州	患者本人	李铭	胡庶美	43	39	-	-	贵州省贵阳市云岩区扁井巷17号3单元5号	0	3	3	1	1	75	1	a	3	0	0	2	0	0	1	0	0	0	1	1	1	1	0	0	2
843	女	汉	贵州省松桃苗族自治县	患者本人	王兵	杨玉芬	24	22	-	-	贵州省松桃苗族自治县寨英镇半沟半河组	0	2	3	1	1	60	1	b	1	0	0	2	0	0	1	0	0	0	1	0	2	1	0	0	1
844	男	汉	贵州省贵阳市	患者本人	张君政	冯秋英	29	27	-	-	贵州省贵阳市山水黔城7单元1号	0	4	3	1	1	55	1	a	2	0	0	2	0	0	1	0	0	0	1	1	1	3	0	0	3
845	男	汉	贵州省清镇市	患者本人	钟登俊	陈少琼	27	20	-	-	贵州省清镇市新店镇代书田村冒沙井组	0	奶奶	3	1	1	98	2	c	1	0	0	2	0	0	1	0	0	0	1	0	1	1	0	0	3
846	男	汉	贵州省平塘县	患者本人	滕彪	谢梦秋	29	22	-	-	贵州省黔南州平塘县塘边镇	0	3	3	1	1	60	1	a	6	0	0	2	0	0	1	0	0	0	1	1	1	1	0	0	3
847	男	苗族	贵州省大方县	患者本人	陈田锋	李兴花	19	23	-	-	贵州省大方县牛场乡立新村十组	0	3	3	1	1	40	1	a	4	0	0	2	0	0	1	0	0	0	1	1	1	3	0	0	2
848	男	侗族	贵州省镇远县	患者本人	雷代成	唐菊芝	25	28	-	-	贵州省镇远县金堡镇绞把行政村三组	0	4	自由自由	1	1	73	2	c	1	0	0	2	0	0	1	0	0	1	1	1	1	3	0	0	1
849	男	汉	贵州省金沙县	患者本人	马江福	孙朝念	27	21	-	-	贵州省金沙县新化乡水头村云盘组	0	1	3	1	1	50	1	b	1	0	0	2	0	0	1	0	0	0	1	0	2	1	0	0	2
850	女	汉	贵州省贵阳市	患者本人	王金国	金世娟	30	29	-	-	贵州省贵阳市花溪区燕楼乡坝楼村	0	3	1	1	1	23	2	a	2	0	0	2	0	0	1	0	0	1	1	1	1	1	0	0	3
851	男	汉	贵州省开阳县	患者本人	王维	廖羚	24	24	-	-	贵州省开阳县城关镇鸡市巷	0	3	3	1	1	36	1	b	1	0	0	2	0	0	1	1	0	0	1	1	1	1	0	0	3
852	男	彝族	贵州省龙里县	患者本人	武仁能	彭丽	27	22	-	-	贵州省龙里县洗马镇拐哈村拐哈寨	0	奶奶	3	1	1	135	1	c	4	0	0	2	0	0	1	0	0	0	1	0	1	1	0	0	1
853	男	汉	贵州省大方县	患者本人	陈得生	张兴淑	25		-	-	贵州省大方县文阁乡三元村三合组	0	4	3	1	1	100	3	c	2	0	1	2	0	1	1	0	1	1	1	1	1	3	0	0	3
854	男	汉	贵州省大方县	患者本人	陈学俊	王艳	27	22	-	-	贵州省贵阳市观山湖区上寨村李家坟	0	1	3	1	1		2	c	1	0	0	2	0	0	1	0	0	1	1	0	1	1	0	0	2
855	男	汉	贵州省贵阳市	患者本人	李义	刘敏	24	19	-	-	贵州省贵阳市金关村	0	1	3	1	1	100	1	c	2	0	0	2	0	0	1	0	0	0	1	0	1	1	0	0	1
856	女	汉	贵州省大方县	患者本人	鲁2	刘菊	27	17	-	-	贵州省毕节市鸭池镇营2村四胡组23号	0	3	3	1	1	40	1	b	1	0	0	2	0	0	1	0	0	0	1	1	1	1	0	0	3
857	男	汉	贵州省兴义市	患者本人	罗兵	马丽	25	22	-	-	贵州省兴义市白碗镇色白村四组	0	2	3	1	1	80	1	c	2	0	0	2	0	0	1	0	0	0	1	1	1	1	0	0	1
858	男	汉	贵州省金沙县	患者本人	罗先豪	吉学琴	41	43	-	-	贵州省毕节市金沙县清池镇羊跳村羊跳组16号	0	2	3	1	1	76	1	a	3	0	0	2	0	0	1	0	0	0	1	1	1	1	0	0	1
859	男	汉	贵州省黔西县	患者本人	苏进均	杨举梅	35	30	-	-	贵州省黔西县仁和乡白花村淹坝2组	0	1	3	1	1	98	1	c	3	0	0	2	0	0	1	0	0	0	1	0	1	1	0	1	3
860	女	汉	贵州省兴义市	患者本人	徐辉	李富美（已故）	35	27	=	=	贵州省兴义市鲁屯镇七一村大槽组	0	2	3	1	1	130	1	a	3	0	0	2	0	0	1	0	1	0	1	1	1	1	0	0	1
861	女	汉	贵州省大方县	患者本人	蔡杨	赵元凤	19	18	-	-	贵州省毕节市大方县大方镇凉井村五组	0	3	3	1	1	134	2	c	2	0	0	2	0	0	1	0	0	1	1	1	1	1	0	0	1
862	男	汉	贵州省黔西县	患者本人	陈树贵	李梅	23	19	-	-	贵州省黔西县太来乡五锁村	0	3	3	1	1	107	1	a	3	0	0	2	0	0	1	0	0	0	1	1	1	1	0	0	1
863	男	汉	贵州省贵阳市	患者本人	胡红兴	陈昌丽	25	27	-	-	贵州省贵阳市2天花园	0	3	3	1	1	126	1	a	3	0	0	2	0	0	1	0	0	0	1	1	1	1	0	1	3
864	男	汉	贵州省大方县	患者本人	李卫明	韦世艳	24	21	-	-	贵州省大方县达溪镇坝子村以麦组	0	4	3	1	1	53	1	a	2	0	0	2	0	0	1	0	0	0	1	1	1	1	0	0	1
865	男	汉	贵州省大方县	患者本人	刘珍卫	黎世琴	31	26	-	-	贵州省大方县竹园乡	0	3	3	1	1	0	0	c	2	0	0	2	0	0	1	1	0	0	1	1	1	1	0	1	0
866	女	汉	贵州省清镇市	患者本人	糜祖祥	谢正丽	28	25	-	-	贵州省清镇市争旗冲镇	0	3	3	1	1	48	1	b	1	0	0	2	0	0	1	0	0	0	1	0	1	1	0	0	0
867	女	汉	贵州省修文县	患者本人	王乐意	何家懿	38	20	-	-	贵州省修文县扎佐镇前进南路157号	0	3	3	1	1	45	2	c	2	0	0	2	0	0	1	0	0	1	1	0	1	1	0	1	3
868	女	汉	贵州省黔西县	患者本人	晏俊瑶	潘群	33	32	-	-	贵州省黔西县洪水乡解放村杨家寨组	0	3	3	1	1	70	1	a	2	0	0	2	0	0	1	0	0	0	1	1	1	1	0	0	1
869	女	汉	贵州省贵阳市	患者本人	付正祥	潘平平	37	27	-	-	贵州省贵阳市小河区锦江路	0	3	3	1	1	45	1	b	3	0	0	2	0	0	1	0	0	0	1	0	1	1	0	0	1
870	女	汉	贵州省金沙县	患者本人 患者本人	宋杰	张仁凤	22	18	-	-	贵州省金沙县太平乡新安村	0	2	3	kk	1	100	1	a	3	0	0	2	0	0	1	0	0	0	1	1	1	1	0	0	2
871	男	汉	贵州省毕节市	患者本人	舒群	朱敏	20	21	-	-	贵州省贵阳市西南商贸城	0	3	3	1	1	85	1	a	3	0	1	2	0	0	1	0	0	0	1	0	1	1	0	0	1
872	女	苗族	贵州省息烽县	患者本人	袁华	李燕	21	18	-	-	贵州省息烽县永靖镇上红马村一组	0	2	3	1	1	40	1	b	1	0	0	2	0	0	1	0	0	0	1	0	1	1	0	0	1
873	女	苗族	贵州省黄平县	患者本人	王朝龙	田应碧	29	23	-	-	贵州省黄平县野洞河乡崇仁村	0	3	3	1	1	75	1	a	2	0	0	2	0	0	1	0	0	0	1	0	1	1	0	0	1
874	男	汉	贵州省清镇市	患者本人	李义	刘敏	24	19	-	-	贵州省清镇市站街镇	0	3	3	1	1	100	1	c	3	0	0	2	0	0	1	0	0	0	1	0	1	1	0	0	2
875	男	汉	贵州省修文县	患者本人	刘昌银	黎燕	23	23	-	-	贵州省修文县早胜利组	0	3	3	1	1	50	1	a	3	0	0	2	0	0	1	0	0	0	1	1	1	1	0	0	1
876	男	汉	贵州省毕节市七星关区	患者本人	卯生桥	陈家飞	28	28	-	-	贵州省毕节市七星关区长春堡镇	0	2	3	1	1	44	1	a	2	0	0	2	0	0	1	0	0	0	1	1	2	1	0	0	2
877	男	彝族	贵州省威宁县	患者本人	杨登全	王珍佰	29	19	-	-	贵州省威宁县钟金水村大山组	0	4	3	1	1	95	1	a	2	0	1	2	0	0	1	0	0	0	1	0	1	1	0	0	2
878	女	汉	贵州省贵阳市	患者本人	唐增祥	耿选翠	32	30	-	-	贵州省贵阳市金华镇一组	0	3	3	1	1	105	2	c	2	0	0	2	0	0	1	0	0	1	1	0	1	1	0	0	3
879	男	布依族	贵州省独山县	患者本人	马顺海	韦丽	33	28	-	-	贵州省贵州日报社	0	2	3	1	1	0	0	a	2	0	0	2	0	0	1	0	0	0	1	1	1	1	0	0	1
880	男	汉	贵州省平坝县	患者本人	吴登红	徐同	25	25	-	-	贵州省平坝县	0	3	3	1	1	70	1	c	3	0	0	2	0	0	1	0	0	0	1	0	1	1	0	1	2
881	女	汉	贵州省威宁县	患者本人	陈登富	文小花	29	23	-	-	贵州省毕节市威宁县龙场镇营田村	0	3	3	1	1	103	1	a	2	0	0	2	0	0	1	0	0	0	1	1	1	1	0	0	1
882	男	汉	贵州省毕节市	患者本人	钟学华	葛菊	35	29	-	-	贵州省毕节市3长春镇蔡官村七组50号	0	2	3	1	1	125	2	c	1	0	0	2	0	0	1	0	0	0	1	0	2	1	0	0	2
883	女	布依族	贵州省独山县	患者本人	莫廷国	吴小美	33	33	-	-	贵州省独山县基高村二组	0	3	3	1	1	55	1	b	1	0	0	2	0	0	1	0	0	0	1	0	1	1	0	0	2
884	男	汉	贵州省贵阳市	患者本人	吴高荣	周欢	23	22	-	-	贵州省贵阳市云岩区	0	3	3	1	1	70	1	a	2	0	1	2	0	0	1	0	0	0	1	0	2	2	0	0	1
885	女	侗族	贵州省三穗县	患者本人	杨礼国	晏群	41	33	-	-	贵州省三穗县台烈镇	0	3	3	1	1	70	1	a	2	0	0	2	0	0	1	0	0	0	1	0	1	1	0	0	2
886	男	汉	贵州省织金县	患者本人	彭权明	孙克先	31	27	-	-	贵州省织金县茶店乡桂花村移民组	0	3	3	1	1	120	1	a	2	0	0	2	0	0	1	0	0	0	1	1	2	1	0	0	2
887	男	布依族	贵州省罗甸县	患者本人	罗仕辉	班西紧	19	20	-	-	贵州省都匀市罗甸县龙坪镇	0	叔叔	3	1	1	120	1	b	2	0	0	2	0	0	1	0	0	0	1	0	1	1	0	0	2
888	男	穿青族	贵州省织金县	患者本人	雷正义	刘晓艳	30	30	-	-	贵州省织金县城关镇星秀路151号	0	3	3	1	1	75	2	c	2	0	0	2	0	0	1	0	0	1	1	0	2	2	0	0	2
889	女	汉	贵州省息烽县	患者本人	阮远江	王维	31	36	-	-	贵州省贵阳市息烽县永清乡	0	3	3	1	1	40	1	b	1	0	0	2	0	0	1	0	0	0	1	0	2	2	0	0	1
890	男	汉	贵州省普定县	患者本人	路元江	杨兴仙	36	28	-	-	贵州省安顺市普定县猫洞县	0	3	3	1	1	65	2	c	1	0	0	2	0	0	1	0	0	1	1	0	2	1	0	0	2
891	男	汉	贵州省大方县	患者本人	冯合顺	李亚琴	27	22	-	-	贵州省大方县鼎新乡水塘村头寨组	0	2	3	1	1	58	2	c	1	0	0	2	0	0	1	0	0	0	1	0	1	1	0	0	1
892	男	汉	贵州省大方县	患者本人	陈永江	姚玉琴	18	18	-		贵州省大方县理论乡长春村	0	3	3	1	1	60	2	c	1	0	0	2	0	0	1	0	0	1	1	0	2	1	0	1	3
893	男	汉	贵州省织金县	患者本人	高国民	赵问先	30	31	-	-	贵州省织金县城关镇西湖村小山组	0	2	3	1	1	60	1	a	3	0	0	2	0	0	1	0	0	0	1	1	1	1	0	0	1
894	女	苗族	贵州省福泉市	患者本人	袁太银	王美菊	40	30	-	-	贵州省福泉市牛场镇高石乡翁巴村	0	3	3	1	1	65	1	a	3	0	0	2	0	0	1	0	0	0	1	0	2	2	0	0	3
895	男	汉	贵州省赫章县	患者本人	唐海	陈会	26	25	-	-	贵州省赫章县白果镇集2村坪子组	0	2	3	1	1	65	2	c	2	0	0	2	0	0	1	0	0	1	1	0	1	1	0	0	2
896	女	土家族	贵州省印江县	患者本人	任廷波	黄友英	34	30	-	-	贵州省印江县板柒镇羊角巷	0	2	3	1	1	130	1	b	1	0	0	2	0	0	1	0	0	0	1	0	2	2	0	亢	2
897	男	汉	贵州省息烽县	患者本人	徐康永	陈兴梅	30	26	-	-	贵州省养龙司镇龙门村水井弯组	0	3	3	1	1	80	2	c	2	0	0	2	0	0	1	0	0	1	1	0	2	1	0	0	1
898	男	白族	贵州省织金县	患者本人	赵军	李龙会	28	24	-	-	贵州省织金县	0	2	1	1	1	130	3	c	2	0	0	2	0	0	1	0	0	1	1	1	2	1	0	0	2
899	男	土家族	贵州省普定县	患者本人	江玉锦	杨再芬	25	19	-	-	贵州省普定县马场镇杜家村	0	2	3	1	1	45	2	c	1	0	0	2	0	0	1	0	0	1	1	0	2	1	0	0	2
900	男	布依族	贵州省罗甸县	患者本人	杨国闹	王小丫	30	33	-	-	贵州省罗甸县木引镇冗林村	0	2	3	1	1	70	2	c	1	0	0	2	0	0	1	0	0	1	1	0	2	2	0	0	1
901	男	侗族	贵州省黎平县	患者本人	周立斌	欧孟英	31	20	-	-	贵州省黎平县	0	2	3	1	1	40	2	c	1	0	0	2	0	0	1	0	0	0	1	0	1	1	0	0	3
902	男	汉	贵州省桐梓县	患者本人	周明军	张进雲	21	22	-	-	贵州省桐梓县夜郎镇凉水村	0	3	3	1	1	42	1	c	2	0	0	2	0	0	1	0	0	0	1	0	1	1	0	0	1
903	男	汉	贵州省毕节市	患者本人	燕如俊	胡正先	37	33	-	-	贵州省毕节市八寨镇村桥边组53号	0	3	3	1	1	200	3	c	4	0	0	2	0	0	1	0	0	1	1	0	3	1	0	0	3
904	男	汉	贵州省清镇县	患者本人	曾志荣	胡志平	26	24	-	-	贵州省清镇县扁坡村董家田组	0	4	2	1	1	180	3	c	1	0	0	2	0	0	1	0	0	1	1	0	3	1	0	1	2
905	女	汉	贵州省黔西县	患者本人	杨友钱	刘敏	35	24	-	-	贵州省黔西县仁和乡竹盈村沙峰5组	0	3	3	1	1	90	1	a	4	0	0	2	0	0	1	0	0	0	1	0	2	1	0	1	2
906	男	汉	贵州省金沙县	患者本人	易勇	龙学桂	33	33	-	-	贵州省金沙县茶元乡新民村	0	3	3	1	1	40	1	a	3	0	1	2	0	0	1	0	0	0	1	1	1	2	0	1	2
907	男	苗族	贵州省凯里市	患者本人	文仕华	杨兰	27	22	-	-	贵州省凯里市旁海镇旁海小河组	0	2	3	1	1	90	2	c	1	0	0	2	0	0	1	0	0	1	1	0	2	2	0	0	2
908	男	汉	贵州省大方县	患者本人	项昌富	蒙贵琼	22	27	-	-	贵州省大方县黄泥塘镇西河村	0	2	3	1	1	38	1	a	2	0	0	2	0	0	1	0	0	0	1	1	1	1	0	0	2
909	男	苗族	贵州省贵定县	患者本人	杨兴明	穆运琴	19	18	-	-	贵州省贵定县马场河乡新峰村	0	3	3	1	1	90	1	c	2	0	0	2	0	0	1	0	0	0	1	0	2	2	0	0	2
910	男	汉	贵州省开阳县	患者本人	胡超念	苏丽	33	2	-	-	贵州省开阳县永温乡	0	3	3	1	1	75	1	c	2	0	0	2	0	0	1	0	0	0	1	0	1	1	0	0	1
911	男	汉	贵州省毕节市	患者本人	唐尧	熊庆兰	35	32	-	-	贵州省毕节市和平路48-3	0	3	3	1	1	30	2	c	2	0	0	2	0	0	1	0	0	1	1	0	2	1	0	0	0
912	女	汉	贵州省大方县	患者本人	陈世超	张艳	37	31	-	-	贵州省都匀市大方县双甘镇双山村13组	0	3	3	1	1	70	2	c	1	0	0	2	0	0	1	0	0	1	1	0	2	1	0	0	2
913	男	汉	贵州省毕节市	患者本人	叶伟	方琴	30	29	-	-	贵州省毕节市洪南路水果批发市场	0	3	3	1	1	90	2	a	2	0	0	2	0	0	1	0	0	1	1	0	2	1	0	0	2
914	男	彝族	贵州省纳雍县	患者本人	许万发	张荣珍	31	31	-	-	贵州省纳雍县猪场乡	0	2	3	1	1	45	2	c	2	0	0	2	0	0	1	0	0	1	1	0	2	1	0	0	2
915	男	汉	贵州省毕节市青场镇	患者本人	郎学仕	罗远琴	32	34	-	-	贵州省毕节市青场镇火冲村沙仓组	0	3	3	1	1	80	1	b	1	0	0	2	0	0	1	0	0	0	1	0	3	2	0	0	2
916	男	汉	贵州省修文县	患者本人	孙青华	雷玉敏	41	31	-	-	贵州省修文县扎佐猪头村	0	2	3	1	1	115	2	c	1	0	0	2	0	0	1	0	0	0	1	0	2	1	0	0	0
917	女	汉	贵州省黔西县	患者本人	陈定平	廖记容	34	29	-	-	贵州省黔西县甘堂乡新田村	0	3	3	1	1	75	1	a	2	0	0	2	0	0	1	0	0	0	1	0	1	1	0	0	1
918	男	汉	贵州省毕节市	患者本人	黄佑平	宋丽红	26	26	-	-	贵州省毕节市市西办翠屏村环城组	0	3	3	1	1	75	1	c	2	0	1	2	0	0	1	0	0	0	1	0	2	1	0	0	0
919	男	侗族	贵州省榕江县	患者本人	杨主余	杨血孟	32	19	-	-	贵州省榕江县栽麻乡苗兰村二组	0	2	3	1	1	0	1	c	2	0	0	2	0	0	1	0	0	1	1	0	1	2	0	0	2
920	男	穿青族	贵州省织金县	患者本人	雷正义	刘晓艳	30	30	-	-	贵州省织金县城关镇星秀路151号	0	3	3	1	1	0	1	c	2	0	0	2	0	0	1	0	0	1	1	0	2	1	0	0	2
921	男	汉	贵州省贵阳市	患者本人	杨柳青	罗文莲	28	20	-	-	贵州省金阳观山湖区杨庄村	0	2	3	1	1	60	2	c	2	0	0	2	0	0	1	0	0	1	1	0	1	1	0	0	2
922	男	苗族	贵州省开阳县	患者本人	李小方	杨梅	24	19	-	-	贵州省开阳县冯三镇新华村岩上组	0	3	3	1	1	100	1	a	2	0	0	2	0	0	1	0	0	0	1	0	1	1	0	0	2
923	女	汉	贵州省贵阳市	患者本人	周志祥	李阳梅	39	31	-	-	贵州省贵阳市嘉润路113号	0	3	3	1	1	85	1	c	3	0	0	2	0	0	1	0	0	0	1	0	2	1	0	0	2
924	男	汉	贵州省大方县	患者本人	周华	高克美	24	23	-	-	贵州省大方县马场镇丰村二组	0	2	3	1	1	170	1	b	3	0	0	2	0	0	1	0	0	0	1	0	2	2	0	0	2
925	男	穿青族	贵州省织金县	患者本人	杨永俊	陈淋	26	23	-	-	贵州省织金县森林路70号	0	3	3	1	1	98	1	a	3	0	1	2	0	0	1	0	0	0	1	0	1	1	0	1	1
926	女	汉	贵州省福泉市	患者本人	邱前荣	王凤莲	30	31	初2	初2	贵州省福泉市陆平镇罗坳村新田坎组	0	1	3	1	1	55	1	b	1	0	0	2	0	0	1	0	0	0	1	0	1	1	0	0	2
927	男	汉	贵州省纳雍县	患者本人	陈强	罗连英	36	35	本科	2专	贵州省纳雍县羊场乡羊场村三组	0	1	3	1	1	51	1	b	1	0	0	2	0	0	1	0	0	0	1	0	1	1	0	0	2
928	男	汉	贵州省威宁县	患者本人	陈孝奎	阚祥梅	31	30	小学	小学	贵州省威宁县新发乡红岩村岩头组	0	1	3	1	1	80	2	c	1	0	0	2	0	0	1	0	0	1	1	0	1	2	0	0	2
929	女	汉	贵州省黔西县	患者本人	高焕举	黄成敏	31	34	小学	小学	贵州省黔西县洪水乡龙营村沙龙二组	0	1	3	1	1	36	1	a	3	0	0	2	0	0	1	0	0	0	1	1	1	2	0	0	1
930	男	汉	贵州省织金县	患者本人	胡永祥	周雪	28	21	小学	小学	贵州省织金县2寨镇金鹅村街上组	0	1	3	1	1	68	1	a	2	0	0	2	0	0	1	0	0	0	1	0	1	1	0	0	2
931	男	汉	贵州省普安县	患者本人	黄荣	柳丹	24	25	初2	初2	贵州省普安县窝沿乡坪桥村	0	1	3	1	1	87	1	a	2	0	1	2	0	0	1	0	0	0	1	0	1	1	0	0	3
932	男	彝族	贵州省赫章县	患者本人	李碧贤	安珍	29	25	小学	小学	贵州省赫章县河镇乡发冲村以则河小区	0	1	3	1	1	40	1	c	3	0	0	2	0	0	1	0	0	0	1	0	1	1	0	0	2
933	男	汉	贵州省威宁县	患者本人	李支明	管红荣	34	29	小学	小学	贵州省威宁县小海镇坪山村八组	0	1	3	1	1	50	1	c	3	0	0	2	0	0	1	0	0	0	1	0	2	2	0	0	1
934	女	苗族	贵州省织金县	患者本人	秦松	张丽	17	17	小学	小学	贵州省织金县少普乡长村下寨组	0	1	3	1	1	54	1	c	3	0	0	2	0	0	1	0	0	0	1	0	1	3	0	0	1
935	男	汉	贵州省赫章县	患者本人	李云军	宋家云	24	20	初2	小学	贵州省赫章县古达苗族彝族乡新田村新田组	0	1	3	1	1	49	1	a	2	0	0	2	0	0	1	0	0	0	1	0	2	2	0	0	2
936	男	汉	贵州省威宁县	患者本人		李影	30	26	小学	小学	贵州省威宁县猴场镇保坪村	0	1	3	1	1	58	1	c	3	0	0	2	0	0	1	0	0	0	1	0	1	2	0	0	1
937	女	汉	贵州省纳雍县	患者本人	刘小红	张霞	30	23	高2	高2	贵州省毕节市纳雍县勺窝乡压落村菁脚组	0	1	3	1	1	88	1	c	3	0	0	2	0	0	1	0	0	0	1	0	1	1	0	0	0
938	女	土家族	贵州省沿河土家族自治县	患者本人	冉冲	马莎莎	25	21	高2	高2	贵州省沿河土家族自治县泉坝乡水田村组	0	1	3	1	1	56	1	c	2	0	0	2	0	0	1	0	0	0	1	0	1	3	0	0	0
939	男	汉	贵州省清镇市	患者本人	汪江	李树莲	30	31	初2	初2	贵州省清镇市2环国际A区3栋23-2	0	1	3	1	1	48	1	b	1	0	0	2	0	0	1	0	0	0	1	0	1	3	0	0	3
940	男	汉	贵州省织金县	患者本人	王朝友	陈红燕	23	22	小学	小学	贵州省织金县猫场镇川硐村青山组	0	1	1	1	1	44	1	b	1	0	0	2	0	0	1	0	0	0	1	0	1	3	0	0	2
941	女	汉	贵州省威宁县	患者本人	魏永光	杨瑞	36	26	小学	小学	贵州省威宁县2水镇居乐村四组	0	1	3	1	1	40	1	a	2	0	0	2	0	0	1	0	0	0	1	1	1	3	0	0	0
942	女	水族	贵州省三都县	患者本人	吴安华	杨娘	32	22	小学	小学	贵州省三都水族自治县大河镇山勤村三组	0	1	3	1	1	26	1	a	2	0	0	2	0	0	1	0	0	0	1	1	2	1	0	0	2
943	男	侗族	贵州省剑河县	患者本人	吴定文	龙樱华	28	27	本科	本科	贵州省剑河县金泰小区B栋五单元	0	1	3	1	1	27	1	b	furlow法	0	0	2	0	0	1	0	0	0	1	0	2	1	0	1	3
944	女	土家族	贵州省贵阳市	患者本人	杨少文	陈杰	35	35	大学	专科	贵州省贵阳市云岩区三桥改茶路星辰国际	0	1	3	1	1		1	a	3	0	0	2	0	0	1	0	0	0	1	1	2	1	0	0	2
945	女	汉	贵州省织金县	患者本人	张代兵	李琴	41	42	小学	小学	贵州省织金县三甲街道涌潮大道1号	0	1	3	1	1	81	1	a	3	0	0	2	0	0	1	0	0	0	1	0	2	1	0	0	0
946	女	汉	贵州省开阳县	患者本人	郑德秀	班兴秀	26	27	高2	大专	贵州省贵阳市大营坡半边街平安小区	0	1	3	1	1	81	1	b	1	0	0	2	0	0	1	0	0	0	1	0	1	1	0	0	0
947	男	汉	贵州省纳雍县	患者本人	钟云	王美	23	23	初2	初2	贵州省纳雍县左鸠嘎乡龙口村营脚组	0	1	3	1	1	80	2	c	1	0	0	2	0	0	1	0	0	1	2	0	1	2	0	0	2
948	女	汉	贵州省贵阳市	患者本人	周军	唐庆	38	35	本科	本科	贵州省贵阳市南明区狮峰路103号	0	1	3	1	1	58	1	b	1	0	0	2	0	0	1	0	0	0	1	0	1	1	0	1	0
949	男	汉	贵州省威宁县	患者本人	朱美林	张窕	52	24	0	0	贵州省威宁县玉龙镇深沟村三组	0	1	3	1	1	73	1	c	3	0	0	2	0	0	1	0	0	0	1	0	1	1	1	1	0
950	男	汉	贵州省毕节市	患者本人	朱丽军	陆永梅	31	24	初2	初2	贵州省毕节市海子街镇大湾村四组	0	1	3	1	1	122	1	c	3	0	1	2	0	0	1	0	0	0	1	0	1	1	0	0	3
951	男	汉	贵州省赫章县	患者本人	邹涛	陈绍巧	28	24	高2	高2	贵州省赫章县财神镇财神村塘边组	0	1	3	1	1	48	1	b	1	0	1	2	0	0	1	0	0	0	1	0	1	1	0	0	0
952	女	彝族	贵州省威宁县	患者本人	程朝贵	禄贵群	26	26	初2	初2	贵州省威宁县观风海镇沙子村联名组	0	3	3	1	1	55	1	c	3	0	0	2	0	0	1	0	0	0	1	1	2	1	0	0	3
953	女	土家族	贵州省江口县	患者本人	陈定全	杨会敏	36	35	小学	小学	贵州省江口县坝盘乡高墙村裴家组	0	1	3	1	1	50	1	c	3	0	0	2	0	0	1	0	0	0	1	1	2	1	0	0	3
954	女	汉	贵州省盘县	患者本人	胡小伟	黄小春	34	30	小学	小学	贵州省盘县盘关镇东风村七组月亮田小区	0	1	3	1	1	65	1	b	1	0	0	2	0	0	1	1	0	0	1	1	1	1	0	0	2
955	女	苗族	贵州省威宁县	患者本人	韩义军	朱显英	23	20	小学	小学	贵州省威宁县迤那镇新田村沙子组	0	2	3	1	1	35	1	a	3	0	0	2	0	0	1	0	0	0	1	1	1	1	0	0	3
956	男	布依族	贵州省册亨县	患者本人	黄船	冉婷	21	21	初2	初2	贵州省册亨县弼佑乡伟外村七组	0	爷爷	3	1	1	81	1	c	2	0	0	2	0	0	1	0	0	0	1	1	1	1	0	0	3
957	女	汉	贵州省赫章县	患者本人	江富志	彭单	26	26	高2	大专	贵州省赫章县珠市乡汞山村红岩组	0	1	3	1	1	98	2	c	1	0	0	2	0	0	1	0	0	0	1	0	2	1	0	0	1
958	女	汉	贵州省晴隆县	患者本人	胡金祥	黄丹丹	35	33	初2	初2	贵州省晴隆县大厂镇六坝田村下礼河组	0	1	3	1	1		1	b	1	0	0	2	0	0	1	0	0	0	1	0	1	1	0	0	3
959	男	穿青族	贵州省织金县	患者本人	李小溪	陈琴	32	27	高2	小学	贵州省织金县马场镇马甲屯村	0	1	3	1	1	44	1	c	3	0	1	2	0	0	1	0	0	0	1	0	1	1	0	0	2
960	男	汉	贵州省罗甸县	患者本人	罗廷正	岑选	27	20	初2	初2	贵州省罗甸县龙坪镇翠滩家园	0	1	3	1	1	103	1	c	4	0	0	2	0	0	1	0	0	0	1	0	1	1	0	0	2
961	男	布依族	贵州省镇宁县	患者本人	马龙祥	陆小克	22	20	小学	小学	贵州省镇宁县马场镇巴地村二组	0	2	3	1	1	74	1	a	2	0	1	2	0	0	1	0	0	0	1	0	1	1	0	0	3
962	女	苗族	贵州省织金县	患者本人	王丁丁	罗小领	40	33	小学	小学	贵州省织金县后寨乡安村下寨组	0	1	3	1	1	41	1	c	3	0	0	2	0	0	1	0	0	0	1	1	1	3	0	0	2
963	女	苗族	贵州省凯里市	患者本人	文杰义	潘文娟	52	38	大专	初2	贵州省凯里市舟溪镇枫乡村二组	0	1	3	1	1	42	1	b	1	0	0	2	0	0	1	0	0	0	1	0	2	1	0	0	3
964	男	汉	贵州省威宁县	患者本人	苏刚	杜艳	26	22	小学	小学	贵州省威宁县二塘镇明洞村三组	0	1	3	1	1	93	1	a	2	0	0	2	0	0	1	0	0	0	1	1	2	1	0	0	1
965	男	侗族	贵州省黎平县	患者本人	杨平喜	石德香	31	29	初2	初2	贵州省黎平县敖市镇应祥村三组	0	2	3	1	1	60	1	c	2	0	1	2	0	0	1	0	0	0	1	0	3	1	0	0	1
966	男	汉	贵州省赫章县	患者本人	肖家兵	吴显艳	38	32	小学	小学	贵州省赫章县可乐乡矿山村红卫组	0	1	3	1	1	31	1	c	2	0	0	2	0	0	1	0	0	0	1	1	1	1	0	0	1
967	女	穿青族	贵州省织金县	患者本人	张云江	刘恩艳	29	19	初2	初2	贵州省织金县牛场镇沙沟村塘脚组	0	1	3	1	1	113	1	c	3	0	0	2	0	0	1	0	0	0	1	0	1	1	0	0	2
968	男	汉	贵州省贞丰县	患者本人	周仕富	邓思芳	25	28	本科	专科	贵州省贞丰县小屯镇米冲村米冲二组	0	1	3	1	1	46	1	b	1	0	0	2	0	0	1	0	0	0	1	0	2	1	0	0	2
969	男	穿青族	贵州省纳雍县	患者本人	张弦	杨梅	27	18	大专	初2	贵州省纳雍县沙包乡小营上村四组	0	1	3	1	1	35	1	a	2	0	0	2	0	0	1	0	0	0	1	1	2	1	0	1	1
970	女	汉	贵州省麻江县	患者本人	陈寿国	刘伦英	42	35	小学	小学	贵州省麻江县杏山镇青山村摆种二组	0	2	3	1	99	32	1	其他	2	0	0	2	0	0	1	0	0	0	1	1	1	3	0	0	3
971	男	汉	贵州省六枝特区	患者本人	陈项	赵启艳	39	32	小学	小学	贵州省六盘水市六枝特区平寨镇青龙村3组11号	0	1	3	1	99	56	1	a	3	0	0	2	0	0	1	0	0	0	1	0	1	1	0	0	1
972	女	彝族	贵州省威宁县	患者本人	陈海洋	范敏	26	26	2专	初2	贵州省威宁县黑石头镇黑石头村4组	0	1	3	1	99	53	2	c	1	0	0	2	0	0	1	0	0	0	1	0	1	1	0	0	3
973	女	汉	贵州省仁怀市	患者本人	陈永飘	秦连	23	21	小学	小学	贵州省仁怀市孔乡上寨村下寨组009号	0	1	3	1	99		1	b	1	0	0	2	0	0	1	0	0	0	1	0	1	1	0	0	3
974	男	汉	贵州省威宁县	患者本人	孔岗	赵花	37	23	小学	小学	贵州省威宁县候场镇倮末村一组	0	1	3	1	99	57	1	a	3	0	0	2	0	0	1	0	0	0	1	0	1	1	0	0	2
975	男	汉	贵州省晴隆县	患者本人	邓帅	罗琴	35	32	初2	初2	贵州省兴义市晴隆县2云镇田寨村田寨组	0	3	3	1	99	42	1	a	2	0	0	2	0	0	1	0	0	0	1	1	1	3	0	0	3
976	男	汉	贵州省威宁县	患者本人	李学	朱勋晏	34	31	初2	初2	贵州省威宁县玉龙乡新寨村二组	0	1	3	1	99	92	1	c	3	0	0	2	0	0	1	0	0	0	1	0	2	1	0	0	2
977	男	布依族	贵州省册亨县	患者本人	李先善	潘国锋	28	19	初2	初2	贵州省兴义市册亨县者楼镇秧庆村下秧组	0	2	3	1	5	50	1	a	2	0	0	2	0	0	1	0	0	0	1	0	1	3	0	0	1
978	男	汉	贵州省毕节市织金县	患者本人			39	32	初2	小学	贵州省毕节市织金县	0	1	3	1	5	130	2	c	1	0	0	2	0	0	1	0	0	1	1	0	1	2	0	0	1
979	女	汉	贵州省毕节市七星关区	患者本人			42	38	小学	小学	贵州省毕节市七星关区	0	1	3	1	5	54	3	c	2	0	0	2	0	0	1	0	0	1	1	0	1	3	0	0	1
980	男	侗族	贵州省贵阳市花溪区	患者本人			34	29	高2	高2	贵州省贵阳市花溪区	0	1	3	1	5	59	1	b	1	0	0	2	0	0	1	0	0	0	1	0	1	3	0	0	3
981	女	穿青族	贵州省铜仁市松桃县	患者本人			42	43	高2	高2	贵州省铜仁市松桃县	0	1	3	1	5	50	1	a	2	0	0	2	0	0	1	0	0	0	1	1	2	1	0	0	2
982	男	汉	贵州省铜仁市松桃县	患者本人			34	20	初2	初2	贵州省铜仁市松桃县	0	1	3	1	5	67	1	c	2	0	0	2	0	0	1	0	0	0	1	0	1	1	0	0	2
983	男	苗族	贵州省黔东南岑巩县	患者本人			21	19	小学	小学	贵州省黔东南岑巩县	0	1	3	1	5	94	1	c	4	0	0	2	0	0	0	0	0	0	1	0	1	1	0	1	3
984	男	汉	贵州省六盘水市盘州市	患者本人			38	28	小学	小学	贵州省六盘水市盘州市	0	1	3	1	5	75	2	a	2	-	0	2	0	0	1	1	0	1	1	0	1	2	0	1	2
985	男	汉	贵州省黔南州惠水县	患者本人			38	27	小学	小学	贵州省黔南州惠水县	0	1	3	1	5	45	1	a	3	-	0	2	0	0	1	0	0	0	1	1	1	1	0	0	2
986	女	穿青族	贵州省六盘水市水城区	患者本人			22	21	本科	本科	贵州省六盘水市水城区	0	1	3	1	5	70	1	a	2	0	0	2	0	1	1	0	0	0	1	1	2	3	0	0	2
987	男	汉	贵州省黔南州独山县	患者本人			31	31	大学	专科	贵州省黔南州独山县	0	1	3	1	5	30	3	c	2	0	0	2	0	0	1	0	0	1	1	1	1	3	0	0	3
988	女	汉	贵州省黔南州长顺县	患者本人			27	24	小学	小学	贵州省黔南州长顺县	0	1	3	1	7	61	1	c	3	0	0	2	0	0	1	0	0	0	1	0	1	1	0	0	2
989	男	汉	贵州省毕节市织金县	患者本人			24	26	高2	大专	贵州省毕节市织金县	0	1	3	1	7	73	1	b	1	0	0	2	0	0	1	0	0	0	1	0	1	3	0	0	3
990	女	汉	贵州省黔西南州晴隆县	患者本人			27	27	初2	初2	贵州省黔西南州晴隆县	0	1	3	1	7	66	1	b	1	0	0	2	0	0	1	0	0	0	1	0	1	1	0	0	3
991	女	汉	贵州省黔南州长顺县	患者本人			29	24	本科	本科	贵州省黔南州长顺县	0	1	3	1	7	27	1	a	2	0	0	2	0	0	1	0	0	0	1	1	1	1	0	0	1
992	男	汉	贵州省毕节市纳雍县	患者本人			29	26	0	0	贵州省毕节市纳雍县	0	1	3	1	7	86	1	c	4	0	0	2	0	0	1	0	0	0	1	1	1	1	0	0	2
993	男	彝族	贵州省毕节市织金县	患者本人			29	29	初2	初2	贵州省毕节市织金县	0	3	3	1	7	38	1	a	2	0	0	2	0	0	1	0	0	0	1	1	1	1	0	0	2
994	女	汉	贵州省贵阳市清镇市	患者本人			29	28	高2	高2	贵州省贵阳市清镇市	0	1	3	1	7	45	1	a	3	0	0	2	0	0	1	0	0	0	1	0	1	1	0	0	3
995	男	苗族	贵州省毕节市织金县	患者本人			31	27	初2	初2	贵州省毕节市织金县	0	1	3	1	7	63	1	a	3	0	0	2	0	0	1	0	0	0	1	1	1	1	0	0	2
996	男	汉	贵州省铜仁市松桃县	患者本人			26	26	小学	小学	贵州省铜仁市松桃县	0	1	3	1	7	32	1	a	2	0	0	2	0	0	1	0	0	0	1	0	1	1	0	1	2
997	女	汉	贵州省黔南州贵定县	患者本人			23	21	小学	小学	贵州省黔南州贵定县	0	1	3	1	7	54	1	a	3	0	0	2	0	0	1	0	0	0	1	1	1	3	0	0	3
